# Supplementary material for: 1-[2-(2,6-Dichloro­benz­yloxy)-2-(2-fur­yl)eth­yl]-1H-benzimidazole
Source: Acta Crystallogr Sect E Struct Rep Online. 2008 Jul 9;64(Pt 8):o1437. doi: 10.1107/S1600536808020758 (PMC2962068; doi:10.1107/S1600536808020758)
Supplement: Supplementary file 1 [file e-64-o1437-sup1.cif]

##############################################################################
###                                                                        ###
###        Electronic paper (Acta Crystallographica Section E)             ###
###                                                                        ###
##############################################################################
#                                                                            #
# This CIF contains the data in a paper accepted for publication in Acta     #
# Crystallographica Section E. It conforms to the requirements of Notes      #
# for Authors for Section E, and has been peer reviewed under the auspices   #
# of the IUCr Commission on Journals.                                        #
#                                                                            #
# Full details of the Crystallographic Information File format               #
# are given in the paper "The Crystallographic Information File (CIF):       #
# a New Standard Archive File for Crystallography" by S. R. Hall, F. H.      #
# Allen and I. D. Brown [Acta Cryst. (1991), A47, 655-685].                  #
#                                                                            #
# The current version of the core CIF dictionary is obtainable from          #
# ftp://ftp.iucr.org/pub/cif_core.dic. The current version number is 2.4.    #
#                                                                            #
# Software is freely available for graphical display of the structure(s) in  #
# this CIF.  For information consult the CIF home page http://www.iucr.org/  #
# cif/home.html                                                              #
#                                                                            #
# This file may be used for bona fide research purposes within the           #
# scientific community so long as proper attribution is given to the journal # 
# article from which it was obtained.                                        #
#                                                                            #
##############################################################################
                                             
data_I
_audit_creation_method     SHELXL-97
_chemical_name_systematic
;
1-[2-(2,6-Dichlorobenzyloxy)-2-(2-furyl)ethyl]-1<i>H</i>-benzimidazole
;
_chemical_name_common     ?
_chemical_formula_moiety     'C20 H16 Cl2 N2 O2'
_chemical_formula_sum     'C20 H16 Cl2 N2 O2'
_chemical_formula_iupac     'C20 H16 Cl2 N2 O2'
_chemical_formula_weight     387.25
_chemical_melting_point     ?
_symmetry_cell_setting     orthorhombic
_symmetry_space_group_name_H-M     'P b c a'
_symmetry_space_group_name_Hall     '-P 2ac 2ab'
loop_
    _symmetry_equiv_pos_as_xyz
    'x, y, z'
    '-x+1/2, -y, z+1/2'
    'x+1/2, -y+1/2, -z'
    '-x, y+1/2, -z+1/2'
    '-x, -y, -z'
    'x-1/2, y, -z-1/2'
    '-x-1/2, y-1/2, z'
    'x, -y-1/2, z-1/2'
_cell_length_a     12.7720(3)
_cell_length_b     12.9761(2)
_cell_length_c     21.9732(5)
_cell_angle_alpha     90.00
_cell_angle_beta     90.00
_cell_angle_gamma     90.00
_cell_volume     3641.63(13)
_cell_formula_units_Z     8
_cell_measurement_reflns_used     4594
_cell_measurement_theta_min     2.910
_cell_measurement_theta_max     27.485
_cell_measurement_temperature     120(2)
_exptl_crystal_description     block
_exptl_crystal_colour     colorless
_exptl_crystal_size_max     0.50
_exptl_crystal_size_mid     0.40
_exptl_crystal_size_min     0.20
_exptl_crystal_density_diffrn     1.413
_exptl_crystal_density_meas     ?
_exptl_crystal_density_method     'not measured'
_exptl_crystal_F_000     1600
_exptl_absorpt_coefficient_mu     0.373
_exptl_absorpt_correction_type     multi-scan
_exptl_absorpt_process_details     '(SADABS; Sheldrick, 2007)'
_exptl_absorpt_correction_T_min     0.8352
_exptl_absorpt_correction_T_max     0.9290
_exptl_special_details
;
;
_diffrn_ambient_temperature     120(2)
_diffrn_radiation_type     MoK\a
_diffrn_radiation_wavelength     0.71073
_diffrn_radiation_source     'fine-focus sealed tube'
_diffrn_radiation_monochromator     graphite
_diffrn_measurement_device_type     'Bruker Nonius KappaCCD'
_diffrn_measurement_method     '\f and \w'
_diffrn_detector_area_resol_mean     9.091
_diffrn_reflns_number     27000
_diffrn_reflns_av_R_equivalents     0.0482
_diffrn_reflns_av_sigmaI/netI     0.0368
_diffrn_reflns_theta_min     3.14
_diffrn_reflns_theta_max     27.83
_diffrn_reflns_theta_full     27.83
_diffrn_measured_fraction_theta_max     0.967
_diffrn_measured_fraction_theta_full     0.967
_diffrn_reflns_limit_h_min     -13
_diffrn_reflns_limit_h_max     16
_diffrn_reflns_limit_k_min     -14
_diffrn_reflns_limit_k_max     16
_diffrn_reflns_limit_l_min     -28
_diffrn_reflns_limit_l_max     22
_diffrn_standards_number     ?
_diffrn_standards_interval_count     ?
_diffrn_standards_interval_time     ?
_diffrn_standards_decay_%     ?
_refine_special_details
;
Refinement of <i>F</i>^2^ against ALL reflections. The weighted <i>R</i>-factor
<i>wR</i> and goodness of fit <i>S</i> are based on <i>F</i>^2^, conventional
<i>R</i>-factors <i>R</i> are based on <i>F</i>, with <i>F</i> set to zero for
negative <i>F</i>^2^. The threshold expression of <i>F</i>^2^ >
\s(<i>F</i>^2^) is used only for calculating <i>R</i>-factors(gt) <i>etc</i>.
and is not relevant to the choice of reflections for refinement.
<i>R</i>-factors based on <i>F</i>^2^ are statistically about twice as large
as those based on <i>F</i>, and <i>R</i>- factors based on ALL data will be
even larger.
;
_reflns_number_total     4181
_reflns_number_gt     3311
_reflns_threshold_expression     I>2\s(I)
_refine_ls_structure_factor_coef     Fsqd
_refine_ls_matrix_type     full
_refine_ls_R_factor_all     0.0634
_refine_ls_R_factor_gt     0.0472
_refine_ls_wR_factor_gt     0.1133
_refine_ls_wR_factor_ref     0.1223
_refine_ls_goodness_of_fit_ref     1.100
_refine_ls_restrained_S_all     1.100
_refine_ls_number_reflns     4181
_refine_ls_number_parameters     300
_refine_ls_number_restraints     0
_refine_ls_hydrogen_treatment     refall
_refine_ls_weighting_scheme     calc
_refine_ls_weighting_details
              'w=1/[\s^2^(Fo^2^)+(0.0688P)^2^+0.7891P] where P=(Fo^2^+2Fc^2^)/3'
_atom_sites_solution_hydrogens     geom
_atom_sites_solution_primary     direct
_atom_sites_solution_secondary     difmap
_refine_ls_shift/su_max     0.000
_refine_ls_shift/su_mean     0.000
_refine_diff_density_max     0.500
_refine_diff_density_min     -0.492
_refine_ls_extinction_method     'SHELXL97 (Sheldrick, 2008)'
_refine_ls_extinction_coef     0.0141(10)
_refine_ls_extinction_expression
                                  'Fc^*^=kFc[1+0.001xFc^2^\l^3^/sin(2\q)]^-1/4^'
loop_
    _atom_type_symbol
    _atom_type_description
    _atom_type_scat_dispersion_real
    _atom_type_scat_dispersion_imag
    _atom_type_scat_source
    'C' 'C' 0.0033 0.0016
                         'International Tables Vol C Tables 4.2.6.8 and 6.1.1.4'
    'H' 'H' 0.0000 0.0000
                         'International Tables Vol C Tables 4.2.6.8 and 6.1.1.4'
    'Cl' 'Cl' 0.1484 0.1585
                         'International Tables Vol C Tables 4.2.6.8 and 6.1.1.4'
    'N' 'N' 0.0061 0.0033
                         'International Tables Vol C Tables 4.2.6.8 and 6.1.1.4'
    'O' 'O' 0.0106 0.0060
                         'International Tables Vol C Tables 4.2.6.8 and 6.1.1.4'
_computing_data_collection     'COLLECT (Hooft, 1998)'
_computing_cell_refinement
                    'DENZO (Otwinowski & Minor, 1997) and COLLECT (Hooft, 1998)'
_computing_data_reduction
                    'DENZO (Otwinowski & Minor, 1997) and COLLECT (Hooft, 1998)'
_computing_structure_solution     'SHELXS97 (Sheldrick, 2008)'
_computing_structure_refinement     'SHELXL97 (Sheldrick, 2008)'
_computing_molecular_graphics
                  'ORTEP-3 for Windows (Farrugia, 1997) and PLATON (Spek, 2003)'
_computing_publication_material
                                'WinGX (Farrugia, 1999) and PLATON (Spek, 2003)'
loop_
    _atom_site_type_symbol
    _atom_site_label
    _atom_site_fract_x
    _atom_site_fract_y
    _atom_site_fract_z
    _atom_site_U_iso_or_equiv
    _atom_site_adp_type
    _atom_site_calc_flag
    _atom_site_refinement_flags
    _atom_site_occupancy
    _atom_site_disorder_assembly
    _atom_site_disorder_group
    Cl Cl1 0.52705(4) 0.15868(4) 0.27568(2) 0.03062(16) Uani d . 1 . .
    Cl Cl2 0.46363(3) 0.33374(4) 0.49707(2) 0.02746(16) Uani d . 1 . .
    O O1 0.44665(9) -0.10157(10) 0.42074(6) 0.0231(3) Uani d . 1 . .
    O O2 0.36998(8) 0.13809(9) 0.42664(5) 0.0192(3) Uani d . 1 . .
    N N1 0.24117(10) 0.14633(11) 0.53080(7) 0.0183(3) Uani d . 1 . .
    N N2 0.22763(11) 0.31228(12) 0.56340(7) 0.0216(3) Uani d . 1 . .
    C C1 0.21768(13) 0.24739(13) 0.51763(9) 0.0205(4) Uani d . 1 . .
    H H1 0.1946(14) 0.2656(15) 0.4777(9) 0.018(5) Uiso d . 1 . .
    C C2 0.26218(12) 0.24900(13) 0.61103(8) 0.0186(4) Uani d . 1 . .
    C C3 0.28517(13) 0.27431(15) 0.67109(9) 0.0241(4) Uani d . 1 . .
    H H3 0.2801(14) 0.3425(15) 0.6832(9) 0.018(5) Uiso d . 1 . .
    C C4 0.31590(13) 0.19444(16) 0.70928(10) 0.0270(4) Uani d . 1 . .
    H H4 0.3323(15) 0.2095(16) 0.7491(10) 0.026(5) Uiso d . 1 . .
    C C5 0.32404(14) 0.09079(16) 0.68881(9) 0.0269(4) Uani d . 1 . .
    H H5 0.3477(15) 0.0361(15) 0.7160(9) 0.026(5) Uiso d . 1 . .
    C C6 0.30207(13) 0.06387(14) 0.62937(9) 0.0223(4) Uani d . 1 . .
    H H6 0.3068(15) -0.0068(17) 0.6154(9) 0.028(5) Uiso d . 1 . .
    C C7 0.27122(12) 0.14474(13) 0.59120(8) 0.0186(4) Uani d . 1 . .
    C C8 0.24218(13) 0.05901(14) 0.48853(9) 0.0198(4) Uani d . 1 . .
    H H81 0.1896(15) 0.0733(16) 0.4578(9) 0.026(5) Uiso d . 1 . .
    H H82 0.2223(14) -0.0048(16) 0.5104(8) 0.020(5) Uiso d . 1 . .
    C C9 0.34849(12) 0.04456(13) 0.46028(8) 0.0178(4) Uani d . 1 . .
    H H9 0.3996(14) 0.0367(14) 0.4940(8) 0.015(4) Uiso d . 1 . .
    C C10 0.35358(12) -0.05012(13) 0.42090(8) 0.0190(4) Uani d . 1 . .
    C C11 0.28836(14) -0.09792(15) 0.38168(9) 0.0249(4) Uani d . 1 . .
    H H11 0.2189(17) -0.0773(17) 0.3727(10) 0.035(6) Uiso d . 1 . .
    C C12 0.34340(15) -0.18372(15) 0.35581(9) 0.0266(4) Uani d . 1 . .
    H H12 0.3178(16) -0.2308(17) 0.3271(10) 0.031(6) Uiso d . 1 . .
    C C13 0.43807(15) -0.18196(15) 0.38007(9) 0.0252(4) Uani d . 1 . .
    H H13 0.4966(17) -0.2303(18) 0.3736(9) 0.032(6) Uiso d . 1 . .
    C C14 0.47740(13) 0.14762(14) 0.41337(9) 0.0206(4) Uani d . 1 . .
    H H141 0.5151(15) 0.1398(14) 0.4508(10) 0.019(5) Uiso d . 1 . .
    H H142 0.4958(16) 0.0907(17) 0.3863(10) 0.030(5) Uiso d . 1 . .
    C C15 0.49591(12) 0.25242(13) 0.38536(8) 0.0177(4) Uani d . 1 . .
    C C16 0.51955(13) 0.26642(14) 0.32382(8) 0.0204(4) Uani d . 1 . .
    C C17 0.53897(13) 0.36388(15) 0.29854(9) 0.0243(4) Uani d . 1 . .
    H H17 0.5544(16) 0.3651(17) 0.2524(11) 0.037(6) Uiso d . 1 . .
    C C18 0.53539(14) 0.45094(15) 0.33540(10) 0.0263(4) Uani d . 1 . .
    H H18 0.5515(16) 0.5199(17) 0.3202(10) 0.031(6) Uiso d . 1 . .
    C C19 0.51163(13) 0.44195(14) 0.39651(9) 0.0232(4) Uani d . 1 . .
    H H19 0.5110(15) 0.5037(16) 0.4233(9) 0.025(5) Uiso d . 1 . .
    C C20 0.49238(13) 0.34367(14) 0.42002(8) 0.0190(4) Uani d . 1 . .
loop_
    _atom_site_aniso_label
    _atom_site_aniso_U_11
    _atom_site_aniso_U_22
    _atom_site_aniso_U_33
    _atom_site_aniso_U_12
    _atom_site_aniso_U_13
    _atom_site_aniso_U_23
    Cl1 0.0346(3) 0.0290(3) 0.0282(3) 0.00275(18) -0.0013(2) -0.0095(2)
    Cl2 0.0261(2) 0.0342(3) 0.0221(3) -0.00255(17) 0.00426(17) -0.00402(19)
    O1 0.0216(6) 0.0225(7) 0.0253(7) 0.0020(5) 0.0008(5) -0.0037(5)
    O2 0.0150(5) 0.0167(6) 0.0258(7) -0.0010(4) 0.0025(5) 0.0039(5)
    N1 0.0166(7) 0.0175(8) 0.0208(8) 0.0010(5) 0.0026(6) 0.0011(6)
    N2 0.0190(7) 0.0190(8) 0.0268(9) 0.0019(6) 0.0037(6) 0.0013(6)
    C1 0.0179(8) 0.0191(9) 0.0246(10) 0.0015(7) 0.0028(7) 0.0036(8)
    C2 0.0132(7) 0.0181(9) 0.0246(10) 0.0007(6) 0.0035(7) -0.0012(7)
    C3 0.0175(8) 0.0240(10) 0.0308(11) 0.0001(7) 0.0023(7) -0.0072(8)
    C4 0.0187(8) 0.0375(11) 0.0249(11) 0.0014(7) -0.0022(7) -0.0044(9)
    C5 0.0209(8) 0.0288(10) 0.0309(11) 0.0035(7) -0.0013(8) 0.0042(9)
    C6 0.0189(8) 0.0202(9) 0.0279(10) 0.0018(7) 0.0008(7) 0.0019(8)
    C7 0.0125(7) 0.0208(9) 0.0224(9) 0.0002(6) 0.0021(7) -0.0005(7)
    C8 0.0180(8) 0.0184(9) 0.0228(10) -0.0029(6) 0.0009(7) -0.0012(7)
    C9 0.0175(8) 0.0162(8) 0.0198(9) -0.0010(6) -0.0004(7) 0.0017(7)
    C10 0.0189(8) 0.0187(9) 0.0194(9) 0.0001(6) 0.0034(7) 0.0029(7)
    C11 0.0235(9) 0.0273(10) 0.0240(10) -0.0006(7) -0.0010(7) -0.0003(8)
    C12 0.0321(10) 0.0253(10) 0.0224(10) -0.0033(8) 0.0019(8) -0.0047(8)
    C13 0.0304(9) 0.0216(9) 0.0235(10) 0.0019(7) 0.0060(8) -0.0044(8)
    C14 0.0154(8) 0.0179(9) 0.0285(11) -0.0003(6) 0.0027(7) 0.0026(8)
    C15 0.0118(7) 0.0182(9) 0.0233(9) 0.0002(6) 0.0006(7) 0.0012(7)
    C16 0.0166(8) 0.0214(9) 0.0232(10) 0.0002(6) -0.0015(7) -0.0027(7)
    C17 0.0214(9) 0.0286(10) 0.0229(11) -0.0012(7) -0.0019(7) 0.0061(8)
    C18 0.0243(9) 0.0203(10) 0.0344(11) -0.0028(7) -0.0040(8) 0.0076(8)
    C19 0.0198(8) 0.0188(9) 0.0311(11) -0.0009(7) -0.0033(7) -0.0026(8)
    C20 0.0144(7) 0.0225(9) 0.0200(9) 0.0006(6) -0.0009(7) -0.0012(7)
_geom_special_details
;
All e.s.d.'s (except the e.s.d. in the dihedral angle between two l.s. planes)
are estimated using the full covariance matrix. The cell e.s.d.'s are taken
into account individually in the estimation of e.s.d.'s in distances, angles
and torsion angles; correlations between e.s.d.'s in cell parameters are only
used when they are defined by crystal symmetry. An approximate (isotropic)
treatment of cell e.s.d.'s is used for estimating e.s.d.'s involving l.s.
planes.
;
loop_
    _geom_bond_atom_site_label_1
    _geom_bond_atom_site_label_2
    _geom_bond_site_symmetry_2
    _geom_bond_distance
    _geom_bond_publ_flag
    Cl1 C16 . 1.7557(19) ?
    Cl2 C20 . 1.7373(19) ?
    O1 C10 . 1.363(2) ?
    O1 C13 . 1.378(2) ?
    O2 C9 . 1.4474(19) ?
    O2 C14 . 1.4081(19) ?
    N1 C1 . 1.376(2) ?
    N1 C7 . 1.382(2) ?
    N1 C8 . 1.465(2) ?
    N2 C1 . 1.318(2) ?
    C1 H1 . 0.95(2) ?
    C2 N2 . 1.401(2) ?
    C2 C3 . 1.391(3) ?
    C2 C7 . 1.426(2) ?
    C3 H3 . 0.926(19) ?
    C4 C3 . 1.390(3) ?
    C4 C5 . 1.422(3) ?
    C4 H4 . 0.92(2) ?
    C5 H5 . 0.98(2) ?
    C6 C5 . 1.381(3) ?
    C6 C7 . 1.400(2) ?
    C6 H6 . 0.97(2) ?
    C8 H81 . 0.97(2) ?
    C8 H82 . 0.99(2) ?
    C9 C8 . 1.505(2) ?
    C9 C10 . 1.504(2) ?
    C9 H9 . 0.992(18) ?
    C10 C11 . 1.350(2) ?
    C11 C12 . 1.434(3) ?
    C11 H11 . 0.95(2) ?
    C12 H12 . 0.94(2) ?
    C13 C12 . 1.322(3) ?
    C13 H13 . 0.99(2) ?
    C14 H141 . 0.96(2) ?
    C14 H142 . 0.98(2) ?
    C15 C14 . 1.511(2) ?
    C15 C16 . 1.397(3) ?
    C15 C20 . 1.409(2) ?
    C17 C16 . 1.403(3) ?
    C17 C18 . 1.391(3) ?
    C17 H17 . 1.03(2) ?
    C18 H18 . 0.98(2) ?
    C19 C18 . 1.382(3) ?
    C19 H19 . 0.99(2) ?
    C20 C19 . 1.398(2) ?
loop_
    _geom_angle_atom_site_label_1
    _geom_angle_atom_site_label_2
    _geom_angle_atom_site_label_3
    _geom_angle_site_symmetry_1
    _geom_angle_site_symmetry_3
    _geom_angle
    _geom_angle_publ_flag
    C10 O1 C13 . . 107.64(14) ?
    C14 O2 C9 . . 111.36(12) yes
    C1 N1 C7 . . 106.07(15) ?
    C1 N1 C8 . . 127.26(16) ?
    C7 N1 C8 . . 126.52(15) ?
    C1 N2 C2 . . 103.05(15) ?
    N1 C1 H1 . . 119.8(12) ?
    N2 C1 N1 . . 115.30(17) yes
    N2 C1 H1 . . 124.9(12) ?
    N2 C2 C7 . . 110.68(15) yes
    C3 C2 N2 . . 129.52(17) ?
    C3 C2 C7 . . 119.78(16) ?
    C4 C3 C2 . . 117.14(18) ?
    C4 C3 H3 . . 123.9(12) ?
    C2 C3 H3 . . 118.9(12) ?
    C3 C4 C5 . . 122.33(19) ?
    C3 C4 H4 . . 118.7(13) ?
    C5 C4 H4 . . 119.0(13) ?
    C4 C5 H5 . . 121.1(12) ?
    C6 C5 C4 . . 121.58(18) ?
    C6 C5 H5 . . 117.3(12) ?
    C5 C6 C7 . . 115.74(17) yes
    C5 C6 H6 . . 121.8(12) ?
    C7 C6 H6 . . 122.5(12) ?
    N1 C7 C6 . . 131.67(17) ?
    N1 C7 C2 . . 104.89(14) ?
    C6 C7 C2 . . 123.42(17) yes
    N1 C8 C9 . . 111.46(14) yes
    N1 C8 H81 . . 106.7(12) ?
    N1 C8 H82 . . 109.6(11) ?
    C9 C8 H81 . . 111.2(12) ?
    C9 C8 H82 . . 109.1(11) ?
    H81 C8 H82 . . 108.7(16) ?
    O2 C9 C10 . . 112.52(14) yes
    O2 C9 C8 . . 106.10(13) yes
    O2 C9 H9 . . 110.0(10) ?
    C8 C9 H9 . . 107.4(10) ?
    C10 C9 C8 . . 112.22(14) yes
    C10 C9 H9 . . 108.5(10) ?
    O1 C10 C9 . . 116.05(14) ?
    C11 C10 O1 . . 108.15(15) ?
    C11 C10 C9 . . 135.73(15) ?
    C10 C11 C12 . . 107.90(16) ?
    C10 C11 H11 . . 125.6(14) ?
    C12 C11 H11 . . 126.5(14) ?
    C11 C12 H12 . . 127.0(13) ?
    C13 C12 C11 . . 105.97(18) ?
    C13 C12 H12 . . 127.0(13) ?
    O1 C13 H13 . . 121.0(12) ?
    C12 C13 O1 . . 110.33(17) ?
    C12 C13 H13 . . 128.6(12) ?
    O2 C14 C15 . . 108.41(13) yes
    O2 C14 H141 . . 107.6(12) ?
    O2 C14 H142 . . 107.1(12) ?
    C15 C14 H141 . . 111.5(12) ?
    C15 C14 H142 . . 113.3(13) ?
    H141 C14 H142 . . 108.7(17) ?
    C16 C15 C20 . . 114.88(15) ?
    C16 C15 C14 . . 123.02(16) ?
    C20 C15 C14 . . 122.09(16) ?
    C15 C16 C17 . . 122.57(16) ?
    C15 C16 Cl1 . . 119.42(13) ?
    C17 C16 Cl1 . . 118.00(14) ?
    C16 C17 H17 . . 115.9(12) ?
    C18 C17 C16 . . 119.71(18) ?
    C18 C17 H17 . . 124.4(12) ?
    C17 C18 H18 . . 122.6(13) ?
    C19 C18 C17 . . 120.31(18) ?
    C19 C18 H18 . . 117.1(13) ?
    C18 C19 C20 . . 118.35(18) ?
    C18 C19 H19 . . 120.6(12) ?
    C20 C19 H19 . . 121.0(12) ?
    C15 C20 Cl2 . . 118.12(13) ?
    C19 C20 C15 . . 124.17(17) ?
    C19 C20 Cl2 . . 117.71(14) ?
loop_
    _geom_torsion_atom_site_label_1
    _geom_torsion_atom_site_label_2
    _geom_torsion_atom_site_label_3
    _geom_torsion_atom_site_label_4
    _geom_torsion_site_symmetry_1
    _geom_torsion_site_symmetry_2
    _geom_torsion_site_symmetry_3
    _geom_torsion_site_symmetry_4
    _geom_torsion
    _geom_torsion_publ_flag
    C13 O1 C10 C11 . . . . 0.53(19) ?
    C13 O1 C10 C9 . . . . -176.90(14) ?
    C10 O1 C13 C12 . . . . -1.1(2) ?
    C14 O2 C9 C10 . . . . -74.57(17) ?
    C14 O2 C9 C8 . . . . 162.36(15) ?
    C9 O2 C14 C15 . . . . -173.07(14) ?
    C7 N1 C1 N2 . . . . -0.99(19) ?
    C8 N1 C1 N2 . . . . -176.72(15) ?
    C1 N1 C7 C2 . . . . 0.65(16) ?
    C1 N1 C7 C6 . . . . 178.95(17) ?
    C8 N1 C7 C2 . . . . 176.41(14) ?
    C8 N1 C7 C6 . . . . -5.3(3) ?
    C1 N1 C8 C9 . . . . 90.6(2) ?
    C7 N1 C8 C9 . . . . -84.3(2) ?
    C2 N2 C1 N1 . . . . 0.85(18) ?
    C3 C2 N2 C1 . . . . -179.27(17) ?
    C7 C2 N2 C1 . . . . -0.38(17) ?
    N2 C2 C3 C4 . . . . 178.50(16) ?
    C7 C2 C3 C4 . . . . -0.3(2) ?
    N2 C2 C7 N1 . . . . -0.18(17) ?
    N2 C2 C7 C6 . . . . -178.66(15) ?
    C3 C2 C7 N1 . . . . 178.83(14) ?
    C3 C2 C7 C6 . . . . 0.3(2) ?
    C5 C4 C3 C2 . . . . 0.0(3) ?
    C3 C4 C5 C6 . . . . 0.3(3) ?
    C7 C6 C5 C4 . . . . -0.2(2) ?
    C5 C6 C7 N1 . . . . -178.12(16) ?
    C5 C6 C7 C2 . . . . -0.1(2) ?
    O2 C9 C8 N1 . . . . -61.67(18) ?
    O2 C9 C10 C11 . . . . -81.3(2) ?
    O2 C9 C10 O1 . . . . 95.24(17) ?
    C8 C9 C10 C11 . . . . 38.3(3) ?
    C8 C9 C10 O1 . . . . -145.19(15) ?
    C10 C9 C8 N1 . . . . 175.07(14) ?
    O1 C10 C11 C12 . . . . 0.1(2) ?
    C9 C10 C11 C12 . . . . 176.83(18) ?
    C10 C11 C12 C13 . . . . -0.8(2) ?
    O1 C13 C12 C11 . . . . 1.1(2) ?
    C16 C15 C14 O2 . . . . -108.33(18) ?
    C20 C15 C14 O2 . . . . 72.8(2) ?
    C14 C15 C16 Cl1 . . . . 0.8(2) ?
    C14 C15 C16 C17 . . . . -178.50(15) ?
    C20 C15 C16 Cl1 . . . . 179.66(11) ?
    C20 C15 C16 C17 . . . . 0.4(2) ?
    C14 C15 C20 Cl2 . . . . -1.0(2) ?
    C14 C15 C20 C19 . . . . 178.26(15) ?
    C16 C15 C20 Cl2 . . . . -179.96(12) ?
    C16 C15 C20 C19 . . . . -0.7(2) ?
    C18 C17 C16 Cl1 . . . . -178.99(13) ?
    C18 C17 C16 C15 . . . . 0.3(3) ?
    C16 C17 C18 C19 . . . . -0.8(3) ?
    C20 C19 C18 C17 . . . . 0.5(3) ?
    Cl2 C20 C19 C18 . . . . 179.51(13) ?
    C15 C20 C19 C18 . . . . 0.2(3) ?
loop_
    _geom_hbond_atom_site_label_D
    _geom_hbond_atom_site_label_H
    _geom_hbond_atom_site_label_A
    _geom_hbond_site_symmetry_A
    _geom_hbond_distance_DH
    _geom_hbond_distance_HA
    _geom_hbond_distance_DA
    _geom_hbond_angle_DHA
    _geom_hbond_publ_flag
    C19 H19 Cl2 5_666 1.00(2) 2.76(2) 3.7470(19) 172.0(15) yes
    C1 H1 Cg1 7_655 0.95(2) 2.533(19) 3.441(2) 158.8(16) yes
data_global
_journal_date_recd_electronic     2008-06-25
_journal_date_accepted     2008-07-04
_journal_name_full     'Acta Crystallographica, Section E'
_journal_year     2008
_journal_volume     64
_journal_issue      8
_journal_page_first     o1437
_journal_page_last     o1437
_journal_paper_category     QO
_journal_coeditor_code     SI2098
_publ_contact_author
;
Dr. Tuncer H\"okelek
Hacettepe University
Department of Physics
06800 Beytepe
Ankara
Turkey
;
_publ_contact_author_email     merzifon@hacettepe.edu.tr
_publ_contact_author_fax     '90(312)2352550'
_publ_contact_author_phone     '90(312)2977242'
_publ_section_title
;
1-[2-(2,6-Dichlorobenzyloxy)-2-(2-furyl)ethyl]-1<i>H</i>-benzimidazole
;
loop_
    _publ_author_name
    _publ_author_address
    '\"Ozel G\"uven, \"Ozden'
;
Department of Chemistry,
Zonguldak Karaelmas University,
67100 Zonguldak, Turkey
;
    'Erdo\(gan, Taner'
;
Department of Chemistry,
Zonguldak Karaelmas University,
67100 Zonguldak, Turkey
;
    'Coles, Simon J.'
;
Department of Chemistry,
Southampton University,
Southampton SO17 1BJ
England
;
    'H\"okelek, Tuncer'
;
Department of Physics,
Hacettepe University,
06800 Beytepe
Ankara
Turkey
;
