# Supplementary material for: 1-[2-(2,6-Dichloro­benz­yloxy)-2-(2-fur­yl)eth­yl]-1H-benzimidazole
Source: Acta Crystallogr Sect E Struct Rep Online. 2008 Jul 9;64(Pt 8):o1437. doi: 10.1107/S1600536808020758 (PMC2962068; doi:10.1107/S1600536808020758)
Supplement: Supplementary file 2 [file e-64-o1437-Isup2.hkl]

#
# h,k,l, Fo-squared, sigma(Fo-squared), Fc and phi(calc)
#
data_I
_shelx_title ' tt114 in P b c a'
_shelx_refln_list_code          6
_shelx_F_calc_maximum      467.33
_exptl_crystal_F_000      1600.00
_reflns_d_resolution_high  0.7611
 
loop_
 _symmetry_equiv_pos_as_xyz
 'x, y, z'
 '-x+1/2, -y, z+1/2'
 'x+1/2, -y+1/2, -z'
 '-x, y+1/2, -z+1/2'
 '-x, -y, -z'
 'x-1/2, y, -z-1/2'
 '-x-1/2, y-1/2, z'
 'x, -y-1/2, z-1/2'
 
_cell_length_a    12.7720
_cell_length_b    12.9761
_cell_length_c    21.9732
_cell_angle_alpha  90.000
_cell_angle_beta   90.000
_cell_angle_gamma  90.000
 
loop_
 _refln_index_h
 _refln_index_k
 _refln_index_l
 _refln_F_squared_meas
 _refln_F_squared_sigma
 _refln_F_calc
 _refln_phase_calc
2 0 0 5554.69 564.01 113.87 0.0
4 0 0 25021.51 2334.29 467.33 0.0
6 0 0 21762.62 359.09 136.97 0.0
8 0 0 3968.38 84.87 59.15 0.0
10 0 0 5329.27 142.64 73.96 180.0
12 0 0 3183.52 103.90 55.05 180.0
14 0 0 546.82 49.53 23.52 180.0
16 0 0 1554.43 144.94 36.61 180.0
2 1 0 0.00 6.90 5.72 180.0
4 1 0 8371.26 106.30 87.20 180.0
6 1 0 3679.95 50.29 59.75 180.0
8 1 0 71.69 9.10 6.76 180.0
10 1 0 37.12 7.28 7.61 180.0
12 1 0 467.57 17.18 21.69 0.0
14 1 0 320.47 19.12 18.09 180.0
16 1 0 65.51 58.89 6.42 180.0
0 2 0 79243.95 3947.51 251.75 180.0
2 2 0 1967.46 34.41 46.36 180.0
4 2 0 45516.69 599.63 189.86 180.0
6 2 0 0.38 4.83 0.15 0.0
8 2 0 1075.65 21.19 28.98 180.0
10 2 0 191.35 11.32 12.93 180.0
12 2 0 207.56 20.86 15.12 0.0
14 2 0 58.52 16.95 5.67 0.0
16 2 0 256.08 59.61 14.70 0.0
2 3 0 302.65 8.67 17.92 0.0
4 3 0 7997.24 107.96 87.52 180.0
6 3 0 4707.44 68.60 67.45 180.0
8 3 0 67.72 7.53 8.18 180.0
10 3 0 534.24 16.79 23.34 180.0
12 3 0 209.49 13.55 14.09 0.0
14 3 0 18.74 11.30 2.45 180.0
16 3 0 178.69 65.00 13.41 0.0
0 4 0 41594.28 1272.43 182.83 180.0
2 4 0 22430.08 414.53 145.60 180.0
4 4 0 1979.77 41.85 45.46 180.0
6 4 0 2.36 5.21 1.42 180.0
8 4 0 118.70 13.41 10.00 0.0
10 4 0 2949.49 68.96 54.53 0.0
12 4 0 2282.86 72.90 47.11 0.0
14 4 0 2150.69 105.02 46.03 0.0
16 4 0 17.08 120.79 5.49 0.0
2 5 0 352.89 16.89 20.00 180.0
4 5 0 1256.93 32.10 34.78 180.0
6 5 0 33.16 7.72 6.76 0.0
8 5 0 1115.31 29.58 30.02 180.0
10 5 0 2631.66 64.51 49.09 180.0
12 5 0 151.81 26.92 10.84 180.0
14 5 0 20.64 16.99 1.19 0.0
16 5 0 65.23 39.45 9.95 180.0
0 6 0 8422.27 203.88 96.45 0.0
2 6 0 26058.77 452.63 158.06 0.0
4 6 0 1273.09 62.07 40.95 0.0
6 6 0 360.01 21.89 20.32 0.0
8 6 0 276.43 13.72 16.90 0.0
10 6 0 3471.61 86.38 58.61 180.0
12 6 0 1305.39 49.49 35.47 180.0
14 6 0 2640.99 94.71 49.74 180.0
2 7 0 47.72 8.33 7.10 0.0
4 7 0 552.12 17.95 23.64 0.0
6 7 0 1787.35 58.32 41.07 0.0
8 7 0 65.59 15.11 8.14 0.0
10 7 0 3.79 16.80 3.97 180.0
12 7 0 309.26 39.04 18.27 0.0
14 7 0 976.98 48.03 30.57 180.0
0 8 0 1616.18 49.85 41.25 180.0
2 8 0 4.89 7.18 0.52 0.0
4 8 0 481.73 15.57 20.83 0.0
6 8 0 1167.67 51.58 33.84 180.0
8 8 0 1805.89 96.59 42.96 0.0
10 8 0 603.28 34.22 25.75 0.0
12 8 0 0.00 15.10 2.88 180.0
14 8 0 317.30 35.21 17.67 0.0
2 9 0 774.85 22.19 27.81 0.0
4 9 0 3.17 11.26 1.80 0.0
6 9 0 793.59 35.00 27.42 180.0
8 9 0 591.28 33.31 23.51 180.0
10 9 0 529.36 33.35 23.57 0.0
12 9 0 2766.60 99.48 50.97 180.0
14 9 0 86.71 23.54 9.22 0.0
0 10 0 35069.16 1034.60 180.53 180.0
2 10 0 4380.66 97.46 69.06 180.0
4 10 0 12255.75 290.64 109.89 180.0
6 10 0 1661.58 51.54 39.86 180.0
8 10 0 9146.02 297.42 95.34 180.0
10 10 0 483.07 36.91 22.66 0.0
12 10 0 42.45 23.30 3.66 0.0
2 11 0 48.13 14.99 7.14 180.0
4 11 0 94.13 17.14 8.55 180.0
6 11 0 260.85 37.49 14.98 180.0
8 11 0 86.29 21.37 8.29 0.0
10 11 0 6.19 16.45 0.49 0.0
12 11 0 119.72 34.91 10.97 0.0
0 12 0 5405.69 219.27 77.25 0.0
2 12 0 2870.03 79.68 52.70 0.0
4 12 0 7532.98 217.45 87.24 0.0
6 12 0 151.12 21.21 11.59 0.0
8 12 0 9.20 26.95 2.04 180.0
10 12 0 52.56 23.34 9.61 0.0
2 13 0 410.84 31.83 20.15 180.0
4 13 0 758.51 66.98 27.38 0.0
6 13 0 0.00 27.98 2.87 0.0
8 13 0 1246.85 83.94 32.38 0.0
10 13 0 11.72 21.18 2.90 0.0
0 14 0 234.51 33.30 17.68 180.0
2 14 0 132.20 30.33 9.84 180.0
4 14 0 0.00 42.09 3.55 0.0
6 14 0 23.63 24.38 1.95 180.0
8 14 0 405.10 37.74 20.84 0.0
2 15 0 590.74 63.25 24.46 0.0
4 15 0 30.66 25.01 6.71 180.0
6 15 0 105.13 36.56 12.16 0.0
0 16 0 81.60 98.38 2.45 180.0
2 16 0 1972.57 107.71 42.21 180.0
4 16 0 48.12 46.61 9.52 180.0
2 1 1 1472.19 32.00 40.44 0.0
3 1 1 54764.71 502.26 200.12 180.0
4 1 1 6485.85 54.37 79.71 0.0
5 1 1 717.76 7.74 29.09 180.0
6 1 1 144.27 4.99 12.56 180.0
7 1 1 10.40 2.71 2.42 0.0
8 1 1 367.20 7.54 17.03 0.0
9 1 1 395.52 8.92 19.44 180.0
10 1 1 176.41 6.26 13.07 0.0
11 1 1 213.44 8.02 14.71 180.0
12 1 1 1008.64 20.89 31.10 180.0
13 1 1 229.64 7.23 15.53 0.0
14 1 1 58.61 7.59 8.33 180.0
15 1 1 633.48 37.91 23.96 0.0
16 1 1 7.03 33.55 4.34 0.0
0 2 1 23276.71 903.13 149.63 0.0
1 2 1 3377.30 70.71 61.41 0.0
2 2 1 6221.55 74.54 80.58 180.0
3 2 1 15441.16 156.12 121.34 180.0
4 2 1 69.44 4.29 9.31 180.0
5 2 1 7412.59 69.49 87.41 180.0
6 2 1 16.58 3.13 3.50 0.0
7 2 1 10759.42 94.80 102.76 180.0
8 2 1 4577.80 47.36 64.64 180.0
9 2 1 11.70 3.62 2.29 0.0
10 2 1 32.40 7.71 6.53 180.0
11 2 1 227.85 10.33 15.16 180.0
12 2 1 198.84 9.98 14.86 0.0
13 2 1 562.89 18.89 24.38 0.0
14 2 1 10.26 13.90 5.15 0.0
15 2 1 31.25 23.43 5.39 180.0
16 2 1 275.80 47.80 17.43 0.0
1 3 1 137.84 3.86 11.40 0.0
2 3 1 114.93 4.88 10.60 180.0
3 3 1 3775.23 44.68 62.04 0.0
4 3 1 245.15 6.50 17.25 0.0
5 3 1 186.43 5.11 13.71 0.0
6 3 1 2538.61 27.49 50.76 0.0
7 3 1 524.99 10.68 21.45 0.0
8 3 1 1593.95 22.60 40.12 0.0
9 3 1 1153.83 18.39 33.08 180.0
10 3 1 1103.46 18.94 32.87 0.0
11 3 1 7.40 4.31 1.46 180.0
12 3 1 1340.37 27.41 35.91 0.0
13 3 1 711.34 23.16 26.14 180.0
14 3 1 754.22 21.20 28.08 0.0
15 3 1 168.13 14.77 13.72 180.0
16 3 1 19.09 40.01 0.22 180.0
0 4 1 14800.87 238.16 118.16 0.0
1 4 1 7489.51 84.49 89.02 0.0
2 4 1 1709.99 23.02 42.92 0.0
3 4 1 460.33 10.14 23.55 0.0
4 4 1 5788.46 70.49 76.78 0.0
5 4 1 5919.26 65.00 78.20 0.0
6 4 1 535.94 11.98 22.22 0.0
7 4 1 4825.14 58.78 70.82 0.0
8 4 1 96.66 6.00 9.41 0.0
9 4 1 1655.49 25.51 41.46 0.0
10 4 1 75.32 6.16 8.41 0.0
11 4 1 350.89 9.71 18.46 0.0
12 4 1 1263.86 26.99 36.45 180.0
13 4 1 399.62 17.11 21.36 0.0
14 4 1 62.70 7.94 7.34 180.0
15 4 1 15.10 12.64 3.70 0.0
16 4 1 403.72 54.42 21.26 180.0
1 5 1 5164.82 62.67 73.10 180.0
2 5 1 22.69 4.32 3.60 180.0
3 5 1 2385.09 32.35 49.98 180.0
4 5 1 773.63 18.18 27.78 180.0
5 5 1 537.36 11.92 22.89 180.0
6 5 1 772.13 14.24 26.18 180.0
7 5 1 49.98 5.04 5.47 0.0
8 5 1 30.41 5.87 6.34 180.0
9 5 1 65.83 6.06 8.33 0.0
10 5 1 446.66 16.29 20.67 180.0
11 5 1 230.88 12.36 15.66 0.0
12 5 1 56.24 11.08 7.31 180.0
13 5 1 1035.17 31.20 30.99 0.0
14 5 1 51.63 12.35 7.73 0.0
15 5 1 25.33 14.50 3.53 180.0
16 5 1 14.12 26.79 3.37 0.0
0 6 1 4090.79 73.71 63.72 0.0
1 6 1 1619.03 22.59 40.27 180.0
2 6 1 3225.00 38.01 56.73 0.0
3 6 1 479.04 11.10 20.67 0.0
4 6 1 162.30 9.40 12.74 180.0
5 6 1 352.23 11.16 17.51 0.0
6 6 1 4377.21 72.40 64.05 0.0
7 6 1 1949.16 31.98 41.53 0.0
8 6 1 165.23 9.60 11.73 0.0
9 6 1 352.01 11.87 18.01 180.0
10 6 1 55.48 7.89 7.65 0.0
11 6 1 8.37 8.14 5.16 0.0
12 6 1 32.12 8.03 4.40 0.0
13 6 1 159.02 13.11 13.42 0.0
14 6 1 59.52 9.80 8.79 180.0
15 6 1 0.00 14.18 4.43 180.0
1 7 1 123.04 6.71 11.88 180.0
2 7 1 30.56 5.56 3.73 0.0
3 7 1 45.19 6.00 4.95 0.0
4 7 1 1575.63 29.16 41.26 180.0
5 7 1 248.30 17.22 15.50 180.0
6 7 1 1324.59 29.75 37.53 180.0
7 7 1 399.49 15.17 20.58 0.0
8 7 1 506.34 14.43 23.21 180.0
9 7 1 1414.20 34.14 37.57 0.0
10 7 1 1894.57 42.87 43.27 180.0
11 7 1 1.95 14.79 0.81 0.0
12 7 1 3.57 14.26 3.98 180.0
13 7 1 49.36 13.40 7.74 0.0
14 7 1 844.96 28.20 29.35 180.0
15 7 1 26.91 16.98 3.96 0.0
0 8 1 5841.70 110.43 77.38 180.0
1 8 1 2667.85 40.61 51.20 0.0
2 8 1 2739.22 39.96 53.43 180.0
3 8 1 1907.10 30.33 43.94 180.0
4 8 1 615.82 21.29 24.98 180.0
5 8 1 12.05 7.11 4.02 180.0
6 8 1 1898.11 43.32 43.77 180.0
7 8 1 3111.05 61.81 55.51 180.0
8 8 1 41.44 10.79 4.94 0.0
9 8 1 48.80 13.55 7.01 180.0
10 8 1 0.00 10.32 1.87 180.0
11 8 1 428.28 20.24 19.56 180.0
12 8 1 36.83 15.29 6.56 0.0
13 8 1 291.51 19.39 18.42 180.0
14 8 1 460.60 19.51 21.32 0.0
1 9 1 2345.58 36.10 49.54 0.0
2 9 1 120.54 9.95 11.62 0.0
3 9 1 6402.62 89.93 79.72 0.0
4 9 1 246.95 13.52 15.89 0.0
5 9 1 377.47 17.77 19.65 0.0
6 9 1 3579.33 72.25 59.51 0.0
7 9 1 105.74 14.18 11.09 180.0
8 9 1 9.45 9.25 0.83 180.0
9 9 1 45.61 12.41 7.57 180.0
10 9 1 1594.65 48.10 39.32 0.0
11 9 1 138.84 19.54 11.98 180.0
12 9 1 350.06 33.05 19.79 0.0
13 9 1 695.39 30.80 26.71 180.0
14 9 1 0.47 12.42 2.26 0.0
0 10 1 44.18 14.49 1.99 180.0
1 10 1 794.62 22.92 28.14 0.0
2 10 1 1924.25 47.54 45.46 0.0
3 10 1 1901.54 41.46 41.48 0.0
4 10 1 1142.84 29.58 34.74 0.0
5 10 1 1172.51 30.32 33.37 0.0
6 10 1 0.00 13.14 1.27 180.0
7 10 1 731.13 26.02 26.34 0.0
8 10 1 310.85 21.42 17.43 0.0
9 10 1 2537.59 65.94 48.25 0.0
10 10 1 109.37 13.90 11.06 180.0
11 10 1 97.09 20.76 9.71 0.0
12 10 1 15.23 14.96 4.00 180.0
13 10 1 5.34 16.89 0.88 180.0
1 11 1 17.01 10.74 3.60 180.0
2 11 1 499.73 19.58 23.25 180.0
3 11 1 273.26 17.09 15.60 0.0
4 11 1 17.73 10.08 4.40 0.0
5 11 1 572.59 22.54 23.68 0.0
6 11 1 199.42 21.70 15.63 180.0
7 11 1 1962.94 47.16 44.37 180.0
8 11 1 590.70 28.87 24.41 180.0
9 11 1 44.95 12.86 6.96 0.0
10 11 1 477.58 20.50 21.59 180.0
11 11 1 73.08 14.92 8.74 0.0
12 11 1 374.32 30.55 17.92 180.0
0 12 1 520.50 33.97 22.19 0.0
1 12 1 4408.05 92.41 67.00 180.0
2 12 1 16.88 11.56 1.90 0.0
3 12 1 268.78 17.35 16.49 0.0
4 12 1 229.12 16.84 15.33 180.0
5 12 1 2538.30 62.65 49.31 180.0
6 12 1 38.66 13.56 7.73 0.0
7 12 1 78.04 17.47 8.22 0.0
8 12 1 282.80 18.68 16.94 180.0
9 12 1 1059.98 37.19 30.75 180.0
10 12 1 48.50 13.98 6.05 180.0
11 12 1 0.00 17.51 2.36 0.0
1 13 1 918.51 27.75 31.08 180.0
2 13 1 293.27 20.65 16.77 180.0
3 13 1 13.36 14.07 3.86 0.0
4 13 1 415.88 24.62 21.23 180.0
5 13 1 238.43 22.25 13.80 180.0
6 13 1 219.20 28.13 14.00 180.0
7 13 1 0.00 17.47 2.30 0.0
8 13 1 851.06 53.97 28.24 180.0
9 13 1 33.85 15.56 3.46 0.0
10 13 1 43.75 20.94 6.43 180.0
0 14 1 1362.56 77.28 35.16 180.0
1 14 1 172.30 21.06 13.33 180.0
2 14 1 774.13 29.56 27.94 180.0
3 14 1 351.76 21.85 18.88 180.0
4 14 1 339.56 28.59 18.41 180.0
5 14 1 940.44 41.36 29.20 180.0
6 14 1 214.17 23.25 14.31 180.0
7 14 1 798.54 46.42 27.77 180.0
8 14 1 35.85 19.27 5.82 0.0
9 14 1 374.98 35.71 18.95 180.0
1 15 1 473.78 29.53 19.52 0.0
2 15 1 8.09 15.46 0.89 0.0
3 15 1 49.13 19.02 7.64 0.0
4 15 1 653.64 33.75 23.99 0.0
5 15 1 111.62 22.08 11.76 0.0
6 15 1 63.40 21.15 5.74 180.0
7 15 1 12.15 19.21 6.00 0.0
0 16 1 82.04 25.74 9.28 180.0
1 16 1 533.91 33.49 23.31 0.0
2 16 1 446.30 31.64 18.70 180.0
3 16 1 128.29 26.20 10.78 0.0
4 16 1 0.00 26.28 1.91 0.0
2 0 2 6242.63 798.47 123.39 180.0
3 0 2 62953.92 867.36 211.20 0.0
4 0 2 5152.73 54.44 72.32 0.0
5 0 2 22290.87 253.39 137.28 180.0
6 0 2 10385.71 122.91 100.60 180.0
7 0 2 0.00 3.40 2.40 180.0
8 0 2 6480.19 89.87 76.56 0.0
9 0 2 7.90 5.14 3.33 0.0
10 0 2 3996.36 67.47 62.48 180.0
11 0 2 1704.31 34.17 41.65 180.0
12 0 2 76.61 12.27 7.19 180.0
13 0 2 2036.49 68.24 44.53 180.0
14 0 2 361.96 27.90 19.14 0.0
15 0 2 40.63 14.86 6.88 0.0
16 0 2 0.00 40.80 1.00 0.0
2 1 2 1980.52 40.67 47.11 0.0
4 1 2 71281.98 674.55 229.99 0.0
5 1 2 1098.48 11.67 32.19 180.0
6 1 2 2392.75 23.12 52.96 0.0
7 1 2 17100.35 144.71 121.74 180.0
8 1 2 29720.55 283.70 160.78 0.0
9 1 2 3291.89 41.18 55.68 180.0
10 1 2 6350.57 83.83 79.17 0.0
11 1 2 354.80 8.20 18.83 180.0
12 1 2 3594.82 52.51 58.36 0.0
13 1 2 52.03 10.29 7.23 0.0
14 1 2 156.79 16.44 13.90 0.0
15 1 2 21.81 17.48 4.50 180.0
16 1 2 159.84 46.49 12.68 0.0
0 2 2 1412.42 31.34 41.16 0.0
1 2 2 10224.86 239.47 100.29 0.0
2 2 2 0.00 1.86 1.31 180.0
3 2 2 13970.82 142.15 112.07 180.0
4 2 2 1662.06 18.36 41.24 180.0
5 2 2 1483.77 18.24 39.30 0.0
6 2 2 2044.66 21.92 44.29 0.0
7 2 2 2807.20 28.69 51.39 180.0
8 2 2 39.21 3.85 6.90 0.0
9 2 2 426.36 9.65 20.45 0.0
10 2 2 5.73 4.62 0.50 180.0
11 2 2 107.60 8.37 10.02 180.0
12 2 2 464.88 13.60 22.57 0.0
13 2 2 98.36 14.83 9.54 180.0
14 2 2 35.18 11.07 4.69 0.0
15 2 2 91.06 15.25 9.37 0.0
16 2 2 40.35 30.62 5.97 0.0
1 3 2 0.00 3.12 0.61 180.0
2 3 2 758.15 12.70 29.14 0.0
3 3 2 1368.67 20.35 36.95 180.0
4 3 2 435.39 10.63 20.99 180.0
5 3 2 1030.44 14.13 30.60 0.0
6 3 2 221.26 6.62 15.51 0.0
7 3 2 1062.60 16.29 32.50 180.0
8 3 2 201.73 7.41 13.02 180.0
9 3 2 48.76 4.79 6.38 180.0
10 3 2 654.76 15.98 26.16 0.0
11 3 2 236.77 9.35 14.63 0.0
12 3 2 0.00 5.01 2.05 180.0
13 3 2 6.51 10.45 0.62 0.0
14 3 2 26.26 11.07 4.29 180.0
15 3 2 291.67 40.67 18.33 0.0
16 3 2 60.73 50.42 7.15 0.0
0 4 2 1543.02 31.33 38.74 180.0
1 4 2 3944.38 47.18 65.84 180.0
2 4 2 158.32 7.93 14.52 180.0
3 4 2 431.70 9.37 22.28 180.0
4 4 2 138.13 6.13 10.33 180.0
5 4 2 1431.52 24.35 37.26 180.0
6 4 2 648.80 14.11 25.32 0.0
7 4 2 14.49 4.02 4.40 180.0
8 4 2 257.53 8.91 15.40 180.0
9 4 2 138.27 7.90 12.17 180.0
10 4 2 265.38 8.17 16.86 0.0
11 4 2 543.53 12.73 22.81 180.0
12 4 2 57.21 6.79 7.99 0.0
13 4 2 347.06 17.14 18.12 0.0
14 4 2 31.76 10.25 5.63 0.0
15 4 2 29.30 13.78 6.50 180.0
16 4 2 227.62 33.38 14.38 180.0
1 5 2 475.87 9.52 22.88 0.0
2 5 2 9885.91 121.12 99.48 180.0
3 5 2 3505.55 47.62 56.76 180.0
4 5 2 5424.95 62.93 76.47 180.0
5 5 2 105.19 5.29 10.66 0.0
6 5 2 13523.73 160.96 114.62 180.0
7 5 2 14.01 5.45 3.52 180.0
8 5 2 6183.97 84.72 79.53 180.0
9 5 2 162.61 8.44 12.76 0.0
10 5 2 7945.04 142.77 86.79 180.0
11 5 2 587.23 16.63 25.45 180.0
12 5 2 964.93 25.93 31.41 180.0
13 5 2 362.76 16.44 19.64 180.0
14 5 2 54.53 13.01 6.73 180.0
15 5 2 0.00 19.63 1.71 180.0
16 5 2 0.00 77.50 2.94 180.0
0 6 2 582.93 16.95 22.99 0.0
1 6 2 179.22 7.30 11.77 0.0
2 6 2 21.18 5.16 4.93 0.0
3 6 2 435.13 14.12 20.18 0.0
4 6 2 109.78 7.18 9.96 0.0
5 6 2 860.57 16.01 30.45 180.0
6 6 2 23.06 7.38 4.95 180.0
7 6 2 197.51 9.26 13.10 0.0
8 6 2 56.20 5.99 6.61 0.0
9 6 2 21.71 6.15 4.21 0.0
10 6 2 161.25 9.99 12.99 180.0
11 6 2 7.99 6.75 3.69 0.0
12 6 2 55.15 9.97 8.28 180.0
13 6 2 207.06 12.08 14.83 0.0
14 6 2 206.50 12.69 15.00 180.0
15 6 2 17.98 15.81 4.50 0.0
1 7 2 131.15 7.30 13.62 180.0
2 7 2 3134.75 37.57 56.57 0.0
3 7 2 290.96 9.78 18.94 180.0
4 7 2 3881.54 58.72 64.84 0.0
5 7 2 1143.32 22.22 33.08 180.0
6 7 2 6404.06 110.64 80.58 0.0
7 7 2 1632.26 31.11 39.34 0.0
8 7 2 4690.96 78.90 67.97 0.0
9 7 2 172.30 20.52 14.39 180.0
10 7 2 1476.77 44.63 37.99 0.0
11 7 2 676.12 26.93 25.86 0.0
12 7 2 311.98 18.57 17.45 0.0
13 7 2 31.58 11.55 4.97 0.0
14 7 2 28.56 12.74 3.93 0.0
15 7 2 517.67 27.04 23.52 0.0
0 8 2 141.09 13.84 11.05 180.0
1 8 2 274.41 14.66 14.18 180.0
2 8 2 899.12 17.47 30.23 180.0
3 8 2 105.94 8.32 10.29 0.0
4 8 2 412.83 12.89 20.45 180.0
5 8 2 24.33 7.21 4.92 180.0
6 8 2 0.00 6.72 0.22 0.0
7 8 2 418.91 20.51 19.57 0.0
8 8 2 96.32 11.55 9.54 180.0
9 8 2 259.06 16.67 15.81 180.0
10 8 2 581.48 26.13 23.52 0.0
11 8 2 2099.56 56.72 43.79 0.0
12 8 2 9.89 13.27 1.26 180.0
13 8 2 0.00 10.66 0.64 0.0
14 8 2 72.56 12.13 7.37 0.0
1 9 2 10058.31 130.69 99.25 180.0
2 9 2 2543.42 41.84 50.99 0.0
3 9 2 436.56 15.31 21.08 180.0
4 9 2 306.61 14.81 17.65 0.0
5 9 2 988.41 23.24 31.65 180.0
6 9 2 857.09 26.61 29.95 0.0
7 9 2 1479.82 36.86 39.00 180.0
8 9 2 1789.20 41.65 42.63 0.0
9 9 2 326.79 18.22 17.95 0.0
10 9 2 402.63 21.61 19.40 0.0
11 9 2 243.11 15.42 15.89 180.0
12 9 2 286.93 19.13 18.46 0.0
13 9 2 349.15 27.95 18.59 0.0
14 9 2 17.58 13.97 4.79 0.0
0 10 2 2760.45 68.37 52.60 180.0
1 10 2 646.31 23.25 25.13 0.0
2 10 2 4874.22 86.26 69.37 0.0
3 10 2 156.71 15.76 13.39 180.0
4 10 2 105.22 12.39 9.73 0.0
5 10 2 6098.26 110.59 77.13 0.0
6 10 2 0.00 18.68 0.50 0.0
7 10 2 103.20 13.26 9.18 0.0
8 10 2 446.01 22.71 22.34 180.0
9 10 2 16.90 13.55 3.25 0.0
10 10 2 197.96 15.90 14.73 0.0
11 10 2 27.24 15.36 6.09 0.0
12 10 2 385.06 25.94 20.40 180.0
13 10 2 49.82 16.66 5.92 180.0
1 11 2 3925.76 74.33 62.13 0.0
2 11 2 1122.68 27.77 33.92 180.0
3 11 2 3939.15 82.79 62.84 0.0
4 11 2 3696.50 68.49 62.05 180.0
5 11 2 849.39 39.96 29.15 0.0
6 11 2 3875.59 91.83 60.85 180.0
7 11 2 1200.18 37.09 35.28 0.0
8 11 2 4903.89 140.34 68.99 180.0
9 11 2 8.53 13.67 6.41 0.0
10 11 2 1204.43 50.08 32.94 180.0
11 11 2 300.37 22.28 15.99 0.0
12 11 2 1179.01 48.09 33.92 180.0
0 12 2 52.17 21.17 8.71 0.0
1 12 2 336.37 19.45 18.23 180.0
2 12 2 134.63 16.77 10.48 0.0
3 12 2 64.91 16.71 9.71 0.0
4 12 2 932.28 37.40 30.07 0.0
5 12 2 422.13 21.14 19.90 0.0
6 12 2 226.72 22.16 16.28 180.0
7 12 2 241.93 24.34 16.62 0.0
8 12 2 327.94 26.32 17.36 180.0
9 12 2 142.62 22.04 11.62 180.0
10 12 2 4.48 14.84 1.31 0.0
11 12 2 141.07 20.14 13.07 0.0
1 13 2 830.27 32.96 28.82 0.0
2 13 2 38.15 16.40 4.11 180.0
3 13 2 35.23 12.95 4.82 0.0
4 13 2 474.13 22.61 21.32 0.0
5 13 2 83.80 16.04 8.01 180.0
6 13 2 331.95 31.22 18.09 0.0
7 13 2 10.71 13.49 0.89 180.0
8 13 2 474.35 26.24 20.64 0.0
9 13 2 328.74 23.68 18.46 180.0
10 13 2 158.90 20.15 13.34 0.0
0 14 2 355.19 37.05 17.95 180.0
1 14 2 264.53 19.82 16.69 180.0
2 14 2 287.65 24.60 16.88 180.0
3 14 2 27.00 16.87 4.85 180.0
4 14 2 33.10 14.93 8.17 180.0
5 14 2 31.56 19.15 7.60 180.0
6 14 2 30.05 20.12 6.76 180.0
7 14 2 301.34 30.56 19.33 180.0
8 14 2 372.14 34.74 17.58 0.0
1 15 2 116.43 21.88 12.09 180.0
2 15 2 74.28 18.38 8.58 0.0
3 15 2 31.94 21.39 2.26 0.0
4 15 2 61.63 25.15 9.69 0.0
5 15 2 221.37 24.01 12.86 0.0
6 15 2 429.10 32.50 20.27 0.0
7 15 2 62.31 21.28 9.02 180.0
0 16 2 392.47 46.39 19.61 0.0
1 16 2 28.95 28.35 7.73 180.0
2 16 2 137.44 25.97 11.98 180.0
3 16 2 247.48 32.43 13.64 0.0
4 16 2 196.86 30.20 16.48 0.0
1 1 3 1244.49 17.14 36.98 180.0
2 1 3 28471.69 478.06 157.25 0.0
3 1 3 1962.64 20.41 44.00 0.0
4 1 3 1539.23 17.49 43.66 0.0
5 1 3 5638.89 52.77 74.42 180.0
6 1 3 8.78 2.91 2.05 0.0
7 1 3 1268.90 15.79 35.74 0.0
8 1 3 8109.33 87.15 87.78 0.0
9 1 3 17.53 3.22 3.89 0.0
10 1 3 520.19 13.02 24.26 0.0
11 1 3 0.00 7.59 0.20 0.0
12 1 3 0.98 8.83 0.40 0.0
13 1 3 171.63 15.83 14.32 0.0
14 1 3 6.08 10.18 4.78 0.0
15 1 3 184.30 17.94 13.64 0.0
16 1 3 318.12 24.22 18.37 0.0
0 2 3 35222.22 590.88 167.55 0.0
1 2 3 1813.49 26.10 45.78 0.0
2 2 3 8110.31 89.31 88.92 0.0
3 2 3 9066.86 95.80 94.24 180.0
4 2 3 24642.87 236.37 147.18 0.0
5 2 3 1346.15 15.00 36.58 180.0
6 2 3 63.55 3.58 7.10 180.0
7 2 3 12435.53 116.04 107.81 180.0
8 2 3 145.54 4.64 12.28 180.0
9 2 3 19.48 3.24 3.91 180.0
10 2 3 25.07 4.82 5.46 180.0
11 2 3 1492.67 30.96 38.74 180.0
12 2 3 5.97 5.02 0.49 0.0
13 2 3 36.14 15.56 7.07 180.0
14 2 3 74.64 13.48 11.23 0.0
15 2 3 311.18 41.14 19.68 0.0
16 2 3 45.74 18.19 6.71 180.0
1 3 3 48538.84 644.26 197.39 0.0
2 3 3 5737.42 66.92 77.45 180.0
3 3 3 6364.81 74.23 82.11 0.0
4 3 3 3281.45 37.33 59.47 180.0
5 3 3 2640.92 29.94 51.42 0.0
6 3 3 954.94 13.85 33.40 180.0
7 3 3 715.15 11.42 25.87 0.0
8 3 3 3055.93 41.54 57.08 180.0
9 3 3 2681.56 40.05 52.70 180.0
10 3 3 119.76 5.66 11.39 180.0
11 3 3 920.59 18.23 31.05 180.0
12 3 3 1670.29 35.77 40.40 180.0
13 3 3 722.52 24.13 27.25 180.0
14 3 3 316.87 21.01 18.75 0.0
15 3 3 1432.46 70.15 36.53 180.0
16 3 3 81.72 17.08 11.17 180.0
0 4 3 529.21 16.23 20.10 0.0
1 4 3 26.41 3.63 5.08 180.0
2 4 3 4240.22 52.29 67.50 180.0
3 4 3 15.19 3.51 1.86 180.0
4 4 3 557.24 11.09 23.64 180.0
5 4 3 1773.00 24.06 42.27 0.0
6 4 3 12.34 4.78 3.70 180.0
7 4 3 3.92 4.01 1.52 180.0
8 4 3 175.02 7.24 12.34 180.0
9 4 3 937.99 19.67 30.48 0.0
10 4 3 320.12 9.58 18.21 0.0
11 4 3 17.26 4.57 3.93 0.0
12 4 3 277.56 12.82 18.00 180.0
13 4 3 28.93 9.89 6.66 0.0
14 4 3 175.12 14.51 14.59 0.0
15 4 3 68.92 20.86 9.03 180.0
16 4 3 52.53 23.23 7.59 0.0
1 5 3 2611.66 34.56 56.25 180.0
2 5 3 114.75 5.73 10.60 180.0
3 5 3 2658.79 32.39 53.54 180.0
4 5 3 12.81 4.96 3.06 180.0
5 5 3 431.50 10.11 19.01 0.0
6 5 3 184.15 7.79 13.21 180.0
7 5 3 509.02 11.43 22.45 180.0
8 5 3 588.76 12.66 23.84 0.0
9 5 3 1685.00 28.74 41.06 0.0
10 5 3 371.66 14.23 19.65 180.0
11 5 3 150.27 8.35 13.12 0.0
12 5 3 378.16 14.46 19.57 0.0
13 5 3 470.67 23.00 20.47 0.0
14 5 3 0.00 21.45 2.31 0.0
15 5 3 97.20 23.86 9.14 0.0
0 6 3 178.45 12.17 11.82 180.0
1 6 3 72.80 5.88 8.18 0.0
2 6 3 3660.99 50.44 58.21 0.0
3 6 3 49.70 5.75 7.34 0.0
4 6 3 3872.31 52.30 60.64 180.0
5 6 3 415.28 10.48 18.53 180.0
6 6 3 1459.05 25.75 36.87 0.0
7 6 3 183.90 7.89 13.28 180.0
8 6 3 248.07 9.16 15.75 0.0
9 6 3 13.35 6.83 4.36 180.0
10 6 3 33.06 7.27 5.17 0.0
11 6 3 997.47 33.42 31.86 180.0
12 6 3 116.56 19.08 12.09 180.0
13 6 3 221.72 14.48 14.93 180.0
14 6 3 85.89 15.59 8.36 0.0
15 6 3 6.04 25.03 2.49 0.0
1 7 3 3458.25 62.61 57.79 180.0
2 7 3 81.98 8.94 8.74 0.0
3 7 3 5883.00 84.18 76.67 180.0
4 7 3 360.80 10.64 20.29 0.0
5 7 3 890.95 17.64 29.42 180.0
6 7 3 12.77 5.43 0.96 0.0
7 7 3 96.35 7.08 9.74 180.0
8 7 3 155.55 9.44 12.41 0.0
9 7 3 180.19 12.16 13.57 180.0
10 7 3 1317.56 30.47 36.99 0.0
11 7 3 892.68 41.37 29.54 0.0
12 7 3 484.13 21.30 22.47 0.0
13 7 3 0.00 11.01 0.40 0.0
14 7 3 0.00 12.67 2.26 180.0
15 7 3 342.31 30.16 20.76 0.0
0 8 3 1358.37 35.88 36.76 0.0
1 8 3 221.83 10.18 12.82 0.0
2 8 3 427.85 13.89 21.15 0.0
3 8 3 197.41 10.41 14.84 180.0
4 8 3 3406.08 58.94 57.96 0.0
5 8 3 1479.31 28.87 40.09 180.0
6 8 3 598.25 17.02 25.26 0.0
7 8 3 491.75 17.43 21.89 180.0
8 8 3 571.10 19.83 23.58 0.0
9 8 3 1.77 9.20 0.14 0.0
10 8 3 40.55 9.81 6.83 0.0
11 8 3 862.18 29.42 28.99 180.0
12 8 3 390.27 21.45 20.79 0.0
13 8 3 873.96 37.13 29.22 0.0
14 8 3 167.99 17.01 12.43 180.0
1 9 3 5304.53 78.13 72.52 0.0
2 9 3 372.78 13.62 18.48 180.0
3 9 3 2589.25 47.71 51.82 0.0
4 9 3 610.09 19.46 25.51 180.0
5 9 3 1581.86 32.84 40.75 0.0
6 9 3 1.03 10.33 3.17 0.0
7 9 3 217.19 14.86 13.36 180.0
8 9 3 3523.12 74.72 58.31 180.0
9 9 3 11.66 8.65 3.30 180.0
10 9 3 554.65 23.27 22.99 180.0
11 9 3 780.75 35.80 27.18 180.0
12 9 3 317.88 21.73 16.29 180.0
13 9 3 604.49 24.32 22.82 180.0
14 9 3 593.48 33.44 24.24 180.0
0 10 3 2850.18 71.82 53.34 180.0
1 10 3 475.73 20.95 21.60 0.0
2 10 3 2949.46 66.53 54.72 180.0
3 10 3 89.85 10.87 7.04 180.0
4 10 3 8.84 11.51 0.71 0.0
5 10 3 82.54 16.54 9.62 0.0
6 10 3 905.93 38.91 30.60 180.0
7 10 3 238.74 15.72 16.18 0.0
8 10 3 32.46 12.78 3.85 180.0
9 10 3 67.06 13.50 5.72 180.0
10 10 3 23.69 11.76 4.45 0.0
11 10 3 359.90 24.69 19.23 0.0
12 10 3 217.86 22.10 14.67 0.0
13 10 3 110.68 22.42 10.01 180.0
1 11 3 5237.15 97.31 72.24 180.0
2 11 3 68.73 12.85 8.57 180.0
3 11 3 24.33 11.46 6.06 180.0
4 11 3 255.59 20.21 16.43 0.0
5 11 3 1079.90 31.16 31.89 180.0
6 11 3 1943.06 52.95 43.83 0.0
7 11 3 195.40 19.97 14.97 180.0
8 11 3 199.14 21.29 13.32 180.0
9 11 3 577.58 25.35 24.67 0.0
10 11 3 549.78 23.35 23.91 180.0
11 11 3 132.02 18.30 9.71 0.0
12 11 3 0.00 16.14 3.40 0.0
0 12 3 445.38 32.65 22.81 180.0
1 12 3 448.95 20.81 21.26 180.0
2 12 3 618.35 26.89 24.66 0.0
3 12 3 1196.09 41.85 35.39 0.0
4 12 3 2002.98 49.82 44.36 180.0
5 12 3 92.61 15.40 7.94 180.0
6 12 3 189.10 18.74 13.16 180.0
7 12 3 742.34 32.60 27.69 0.0
8 12 3 506.54 32.10 23.03 180.0
9 12 3 24.62 17.11 6.90 180.0
10 12 3 414.15 26.28 20.77 180.0
11 12 3 99.70 36.03 10.69 0.0
1 13 3 573.21 24.18 25.23 180.0
2 13 3 88.65 16.22 11.57 180.0
3 13 3 261.10 17.03 17.81 180.0
4 13 3 340.30 19.91 18.67 0.0
5 13 3 141.92 18.35 12.39 180.0
6 13 3 187.65 20.34 13.67 0.0
7 13 3 0.00 17.23 0.14 0.0
8 13 3 55.75 16.50 7.19 0.0
9 13 3 30.25 17.41 5.45 0.0
10 13 3 647.73 34.09 25.98 0.0
0 14 3 1957.29 90.00 42.71 0.0
1 14 3 0.00 16.49 1.84 0.0
2 14 3 210.51 34.74 13.04 0.0
3 14 3 180.82 26.03 14.49 180.0
4 14 3 1031.35 39.01 30.61 0.0
5 14 3 36.73 17.41 4.06 0.0
6 14 3 0.00 16.50 1.56 180.0
7 14 3 0.00 16.00 2.94 180.0
8 14 3 19.20 27.13 6.92 0.0
1 15 3 678.05 38.01 24.61 0.0
2 15 3 84.97 18.10 10.07 180.0
3 15 3 638.88 39.16 26.60 0.0
4 15 3 33.07 23.23 6.74 180.0
5 15 3 6.33 19.22 1.95 0.0
6 15 3 1253.93 55.48 34.12 180.0
0 16 3 957.19 106.97 32.31 180.0
1 16 3 80.31 26.46 7.89 180.0
2 16 3 887.70 47.89 26.74 180.0
3 16 3 213.27 26.50 14.03 0.0
4 16 3 10.64 35.45 2.86 0.0
0 0 4 2262.85 447.48 46.60 180.0
1 0 4 20620.59 578.08 135.88 0.0
2 0 4 1928.20 40.74 45.90 0.0
4 0 4 573.14 11.55 27.34 0.0
5 0 4 4.74 2.94 3.44 0.0
6 0 4 880.61 17.80 26.16 180.0
7 0 4 40638.18 497.48 181.52 0.0
8 0 4 226.65 11.28 15.44 180.0
9 0 4 5107.28 93.16 71.20 0.0
10 0 4 4154.04 83.30 64.79 180.0
11 0 4 3225.82 89.01 56.04 0.0
12 0 4 1468.73 52.23 38.77 180.0
13 0 4 59.02 15.47 6.94 0.0
14 0 4 6963.57 300.12 80.13 180.0
15 0 4 53.01 19.38 6.14 0.0
16 0 4 1258.01 69.27 37.18 180.0
1 1 4 16.90 1.58 5.20 0.0
2 1 4 2538.00 27.71 50.39 0.0
3 1 4 33467.18 345.40 166.15 0.0
4 1 4 3972.56 43.90 63.35 0.0
5 1 4 2333.81 27.63 46.96 180.0
6 1 4 222.35 5.03 14.57 180.0
7 1 4 53.44 5.96 7.00 180.0
8 1 4 4385.98 49.94 65.08 0.0
9 1 4 2159.88 37.80 44.87 180.0
10 1 4 3119.07 50.70 54.43 180.0
11 1 4 294.30 12.03 16.74 180.0
12 1 4 0.00 7.47 1.96 0.0
13 1 4 702.90 25.94 24.91 180.0
14 1 4 1146.55 48.23 33.87 180.0
15 1 4 356.49 20.78 19.17 180.0
16 1 4 60.55 19.73 6.49 180.0
0 2 4 1773.24 33.77 45.50 180.0
1 2 4 9051.43 118.34 93.54 0.0
2 2 4 3059.05 37.06 58.78 180.0
3 2 4 1389.99 17.85 37.44 180.0
4 2 4 838.60 10.51 31.18 180.0
5 2 4 567.41 10.01 23.71 180.0
6 2 4 1410.91 15.13 37.17 180.0
7 2 4 1282.23 17.00 36.62 180.0
8 2 4 2931.88 36.34 53.27 0.0
9 2 4 96.74 6.54 9.84 0.0
10 2 4 116.36 5.61 10.41 180.0
11 2 4 3060.51 61.85 54.69 180.0
12 2 4 3679.58 61.60 59.86 0.0
13 2 4 343.02 30.64 18.11 180.0
14 2 4 555.75 29.94 23.86 0.0
15 2 4 34.72 15.09 6.81 180.0
16 2 4 627.35 31.90 25.71 0.0
1 3 4 487.11 11.60 21.67 0.0
2 3 4 271.35 6.54 16.40 0.0
3 3 4 13.40 3.29 3.20 0.0
4 3 4 38.79 3.97 5.82 180.0
5 3 4 359.12 7.79 19.11 0.0
6 3 4 465.73 9.06 19.96 0.0
7 3 4 5742.80 64.61 73.75 180.0
8 3 4 160.45 5.98 13.32 180.0
9 3 4 68.39 6.30 7.95 180.0
10 3 4 421.80 11.33 20.82 0.0
11 3 4 1654.13 29.17 40.24 180.0
12 3 4 397.32 15.41 20.27 180.0
13 3 4 11.92 13.81 4.26 180.0
14 3 4 54.82 18.75 9.75 0.0
15 3 4 25.50 14.43 3.87 180.0
16 3 4 7.90 26.71 3.28 0.0
0 4 4 6509.70 127.07 79.27 180.0
1 4 4 256.84 7.51 17.34 180.0
2 4 4 15131.91 179.94 119.20 180.0
3 4 4 9529.37 102.77 96.24 180.0
4 4 4 9257.52 97.16 94.24 180.0
5 4 4 500.35 10.38 23.08 180.0
6 4 4 596.44 10.38 24.29 180.0
7 4 4 2672.52 36.45 52.11 180.0
8 4 4 921.40 15.48 28.70 180.0
9 4 4 733.06 14.50 27.58 180.0
10 4 4 535.22 13.32 23.91 0.0
11 4 4 519.33 16.24 24.14 180.0
12 4 4 42.01 6.36 6.44 180.0
13 4 4 10.25 11.09 2.71 0.0
14 4 4 1419.80 60.68 37.33 0.0
15 4 4 181.32 24.94 14.20 0.0
16 4 4 4.16 19.68 0.48 0.0
1 5 4 528.91 11.28 21.27 0.0
2 5 4 5.94 3.95 1.13 0.0
3 5 4 146.73 6.11 13.45 180.0
4 5 4 1164.07 18.81 33.12 0.0
5 5 4 526.59 10.72 23.19 180.0
6 5 4 1322.75 20.36 36.95 180.0
7 5 4 1698.42 27.00 39.34 0.0
8 5 4 2553.09 38.08 47.61 0.0
9 5 4 215.80 9.91 14.89 0.0
10 5 4 500.03 16.52 22.60 0.0
11 5 4 30.86 6.88 5.35 180.0
12 5 4 500.71 20.40 21.16 0.0
13 5 4 29.95 11.88 5.36 0.0
14 5 4 845.46 31.59 28.60 0.0
15 5 4 78.25 28.71 9.14 0.0
0 6 4 35522.02 609.21 173.89 0.0
1 6 4 3214.15 42.99 54.62 180.0
2 6 4 13533.65 158.98 116.17 0.0
3 6 4 3151.75 44.92 55.89 0.0
4 6 4 17785.18 211.46 126.59 0.0
5 6 4 11.85 5.75 1.34 0.0
6 6 4 1910.86 29.13 41.82 0.0
7 6 4 568.61 13.10 23.30 0.0
8 6 4 54.75 6.76 5.83 0.0
9 6 4 596.41 16.10 24.94 0.0
10 6 4 80.57 6.96 8.89 180.0
11 6 4 1449.33 31.35 37.94 0.0
12 6 4 1371.97 40.08 35.85 180.0
13 6 4 122.22 13.30 11.67 0.0
14 6 4 1680.90 52.00 38.60 180.0
15 6 4 30.65 19.92 5.88 0.0
1 7 4 603.13 15.18 22.28 180.0
2 7 4 3719.33 57.06 59.20 0.0
3 7 4 44.17 6.20 5.28 180.0
4 7 4 39.91 6.09 8.25 0.0
5 7 4 129.00 7.61 10.93 180.0
6 7 4 451.53 11.70 20.96 0.0
7 7 4 141.06 7.81 12.24 0.0
8 7 4 866.13 22.06 31.03 0.0
9 7 4 2.16 7.29 3.25 0.0
10 7 4 108.18 9.40 11.06 0.0
11 7 4 7.20 10.78 2.89 0.0
12 7 4 360.49 22.59 17.93 180.0
13 7 4 215.31 17.35 14.20 180.0
14 7 4 48.38 19.70 9.47 0.0
15 7 4 25.28 19.32 0.68 0.0
0 8 4 489.12 17.68 24.52 180.0
1 8 4 144.66 11.17 12.12 180.0
2 8 4 226.99 12.65 17.47 180.0
3 8 4 918.22 19.83 29.31 0.0
4 8 4 1361.42 28.43 37.73 180.0
5 8 4 159.98 11.66 12.57 0.0
6 8 4 14.51 7.51 2.53 0.0
7 8 4 8.55 8.94 0.63 0.0
8 8 4 1101.38 30.12 33.38 180.0
9 8 4 166.09 11.14 12.65 0.0
10 8 4 185.44 15.17 13.58 0.0
11 8 4 494.82 23.97 23.05 0.0
12 8 4 59.48 15.08 7.62 180.0
13 8 4 17.42 16.78 5.85 180.0
14 8 4 539.65 30.10 22.41 0.0
1 9 4 7.99 8.94 0.57 0.0
2 9 4 1687.31 33.46 40.26 180.0
3 9 4 0.00 9.38 1.18 180.0
4 9 4 2.51 8.76 0.17 180.0
5 9 4 1233.38 30.43 35.86 0.0
6 9 4 2409.00 47.49 49.48 180.0
7 9 4 275.17 14.63 18.16 180.0
8 9 4 3.40 13.04 1.73 0.0
9 9 4 157.14 13.72 11.42 180.0
10 9 4 1302.73 40.58 35.77 180.0
11 9 4 12.10 12.25 5.25 0.0
12 9 4 116.45 16.17 11.36 0.0
13 9 4 22.51 17.65 5.10 180.0
0 10 4 2226.88 61.19 44.96 180.0
1 10 4 36.90 10.39 5.96 180.0
2 10 4 74.52 16.48 8.23 180.0
3 10 4 2177.59 48.32 47.90 180.0
4 10 4 216.39 13.92 15.44 180.0
5 10 4 45.62 10.86 7.03 0.0
6 10 4 572.63 20.69 24.25 0.0
7 10 4 910.09 28.65 30.05 180.0
8 10 4 506.02 29.60 22.64 0.0
9 10 4 3619.58 92.51 59.22 180.0
10 10 4 1512.92 46.94 38.81 0.0
11 10 4 949.30 33.03 31.65 180.0
12 10 4 838.98 40.63 27.72 0.0
13 10 4 37.59 22.40 5.63 180.0
1 11 4 0.41 12.10 0.06 0.0
2 11 4 401.46 18.68 19.87 0.0
3 11 4 102.00 10.58 10.94 0.0
4 11 4 1071.96 34.52 33.38 180.0
5 11 4 20.10 13.07 5.17 180.0
6 11 4 883.05 44.61 30.68 0.0
7 11 4 0.00 17.49 2.41 0.0
8 11 4 603.88 26.90 25.11 180.0
9 11 4 49.03 15.66 4.88 0.0
10 11 4 446.36 28.87 21.54 0.0
11 11 4 151.90 25.52 10.51 0.0
12 11 4 17.72 22.11 3.40 180.0
0 12 4 1297.03 67.75 33.13 0.0
1 12 4 467.82 31.77 22.40 180.0
2 12 4 2810.66 76.22 48.69 0.0
3 12 4 35.67 12.55 4.25 0.0
4 12 4 573.16 27.45 22.63 0.0
5 12 4 521.26 29.00 22.75 0.0
6 12 4 123.89 17.50 10.57 0.0
7 12 4 369.85 27.15 18.16 0.0
8 12 4 128.93 26.55 11.83 180.0
9 12 4 38.52 17.27 7.06 180.0
10 12 4 183.30 26.72 13.50 180.0
11 12 4 213.97 27.97 15.86 0.0
1 13 4 84.57 16.14 9.74 0.0
2 13 4 412.62 27.07 21.36 0.0
3 13 4 69.55 16.75 8.05 0.0
4 13 4 52.33 14.71 8.46 0.0
5 13 4 59.60 16.79 9.22 180.0
6 13 4 746.73 29.02 26.31 0.0
7 13 4 39.96 16.49 5.87 0.0
8 13 4 12.12 12.48 1.57 0.0
9 13 4 24.41 18.31 6.14 0.0
10 13 4 0.00 24.86 2.10 0.0
0 14 4 64.70 30.47 7.48 0.0
1 14 4 15.06 24.88 6.21 0.0
2 14 4 0.00 17.18 0.86 180.0
3 14 4 1.21 15.58 0.92 180.0
4 14 4 87.71 19.54 7.92 0.0
5 14 4 0.00 18.28 1.01 180.0
6 14 4 215.09 27.27 14.26 180.0
7 14 4 2.72 19.05 0.81 180.0
8 14 4 54.59 31.83 9.13 0.0
1 15 4 23.86 18.61 5.37 180.0
2 15 4 458.15 36.06 22.29 180.0
3 15 4 16.95 19.89 0.80 180.0
4 15 4 260.03 30.81 15.69 180.0
5 15 4 7.02 19.78 6.51 0.0
6 15 4 49.87 27.44 9.18 180.0
0 16 4 1315.24 84.12 37.46 180.0
1 16 4 179.46 31.79 15.97 180.0
2 16 4 1334.12 57.72 35.19 180.0
3 16 4 3.94 20.94 1.61 180.0
1 1 5 9066.02 105.40 94.53 180.0
2 1 5 2062.50 25.90 46.91 0.0
3 1 5 321.69 5.59 15.88 0.0
4 1 5 2250.50 24.65 48.62 180.0
5 1 5 53.23 2.93 7.47 180.0
6 1 5 4379.30 50.82 64.68 180.0
7 1 5 5198.46 64.38 71.24 0.0
8 1 5 10.19 3.98 2.93 180.0
9 1 5 93.69 5.31 8.96 0.0
10 1 5 622.93 15.04 25.64 180.0
11 1 5 7415.21 115.93 84.23 0.0
12 1 5 500.97 14.74 21.56 180.0
13 1 5 214.09 19.62 14.91 0.0
14 1 5 296.72 22.03 18.44 180.0
15 1 5 169.27 19.54 13.81 0.0
16 1 5 60.56 16.07 6.28 0.0
0 2 5 28495.65 563.24 157.51 180.0
1 2 5 4527.07 50.59 68.72 0.0
2 2 5 460.67 7.94 24.10 180.0
3 2 5 4848.33 48.17 71.62 180.0
4 2 5 30.63 3.23 4.14 0.0
5 2 5 1476.36 19.57 41.51 180.0
6 2 5 3889.92 43.56 62.19 180.0
7 2 5 1785.15 25.22 45.72 180.0
8 2 5 123.80 8.74 11.60 180.0
9 2 5 5248.53 70.11 71.36 180.0
10 2 5 15.63 5.66 4.56 180.0
11 2 5 6401.67 107.04 79.49 180.0
12 2 5 514.77 21.82 22.84 0.0
13 2 5 304.85 19.60 16.03 180.0
14 2 5 7.45 14.03 3.05 0.0
15 2 5 567.56 32.16 23.90 180.0
16 2 5 384.95 29.04 19.18 0.0
1 3 5 13790.33 163.09 116.21 0.0
2 3 5 4974.47 56.73 72.20 0.0
3 3 5 1893.84 22.53 45.83 0.0
4 3 5 955.31 15.08 29.07 180.0
5 3 5 3.31 2.87 0.71 180.0
6 3 5 4474.56 54.05 67.35 0.0
7 3 5 1634.24 23.91 38.98 180.0
8 3 5 937.40 15.53 31.65 0.0
9 3 5 14.03 3.65 5.33 180.0
10 3 5 321.07 12.91 18.89 0.0
11 3 5 5894.81 86.00 76.26 180.0
12 3 5 9.35 13.03 2.57 0.0
13 3 5 156.48 16.68 10.98 180.0
14 3 5 824.94 48.81 26.64 0.0
15 3 5 592.05 36.09 26.10 180.0
16 3 5 50.30 23.16 9.76 0.0
0 4 5 179.17 13.51 15.85 0.0
1 4 5 5453.10 81.63 74.18 0.0
2 4 5 7171.69 92.06 83.90 0.0
3 4 5 2640.32 33.09 54.33 0.0
4 4 5 247.85 7.06 13.96 180.0
5 4 5 4498.34 53.42 68.26 0.0
6 4 5 34.79 4.59 5.02 0.0
7 4 5 3143.70 43.43 56.66 0.0
8 4 5 323.03 8.72 15.66 0.0
9 4 5 7223.26 102.81 83.31 0.0
10 4 5 531.96 19.83 23.40 180.0
11 4 5 431.09 12.85 20.56 0.0
12 4 5 7.81 10.25 3.46 180.0
13 4 5 23.89 4.89 3.91 0.0
14 4 5 17.76 15.60 4.42 0.0
15 4 5 33.60 19.83 1.86 0.0
16 4 5 60.32 24.14 9.07 180.0
1 5 5 7.63 4.35 2.57 0.0
2 5 5 6270.61 80.38 78.15 180.0
3 5 5 261.07 11.17 17.12 180.0
4 5 5 25.39 4.87 5.94 180.0
5 5 5 11.76 4.82 2.30 180.0
6 5 5 2184.57 32.88 46.77 180.0
7 5 5 39.22 4.95 5.92 180.0
8 5 5 349.93 10.27 19.47 180.0
9 5 5 16.33 5.35 5.49 0.0
10 5 5 173.74 12.44 12.75 180.0
11 5 5 10.23 5.80 2.27 0.0
12 5 5 49.13 9.88 7.70 0.0
13 5 5 0.00 8.57 4.28 180.0
14 5 5 0.00 13.51 3.34 180.0
15 5 5 171.50 23.77 15.16 0.0
0 6 5 4147.18 80.00 61.05 180.0
1 6 5 2471.69 37.41 49.08 0.0
2 6 5 30.75 5.98 5.23 0.0
3 6 5 130.02 8.11 11.24 0.0
4 6 5 2295.55 35.37 46.27 180.0
5 6 5 548.17 12.57 21.73 180.0
6 6 5 321.34 11.79 17.78 0.0
7 6 5 71.71 6.92 8.11 180.0
8 6 5 21.34 5.71 5.58 0.0
9 6 5 1371.02 25.76 37.26 0.0
10 6 5 688.06 19.56 26.05 0.0
11 6 5 41.84 7.48 5.99 180.0
12 6 5 335.41 18.84 17.09 180.0
13 6 5 76.34 11.11 9.05 0.0
14 6 5 31.03 14.15 6.87 0.0
15 6 5 49.42 18.48 6.42 0.0
1 7 5 446.92 12.42 21.27 180.0
2 7 5 105.02 8.01 10.70 0.0
3 7 5 212.71 9.81 14.64 0.0
4 7 5 238.49 9.81 16.06 180.0
5 7 5 22.02 6.11 5.29 0.0
6 7 5 193.01 8.37 13.66 180.0
7 7 5 8.30 6.95 3.05 180.0
8 7 5 741.65 18.00 26.76 180.0
9 7 5 264.50 13.24 14.45 0.0
10 7 5 199.74 15.44 14.58 0.0
11 7 5 223.96 19.37 14.01 0.0
12 7 5 316.39 20.56 17.25 180.0
13 7 5 201.44 18.43 13.18 0.0
14 7 5 9.26 13.87 0.46 0.0
0 8 5 2153.92 64.01 48.06 180.0
1 8 5 1534.41 31.68 39.44 180.0
2 8 5 2990.17 61.72 54.14 180.0
3 8 5 2805.87 44.89 54.40 180.0
4 8 5 20.65 6.39 4.26 0.0
5 8 5 5189.38 85.88 71.85 180.0
6 8 5 365.50 13.40 20.47 180.0
7 8 5 7320.64 122.34 85.11 180.0
8 8 5 75.19 12.29 7.90 0.0
9 8 5 2227.02 49.14 45.65 180.0
10 8 5 225.49 15.76 14.66 0.0
11 8 5 2556.06 76.46 48.52 180.0
12 8 5 663.94 27.95 24.91 0.0
13 8 5 213.21 22.95 15.13 180.0
14 8 5 16.59 13.43 3.42 0.0
1 9 5 24.92 8.20 5.17 180.0
2 9 5 72.79 8.68 7.40 0.0
3 9 5 463.57 17.15 23.82 180.0
4 9 5 3713.39 71.27 59.67 0.0
5 9 5 220.02 15.08 15.16 180.0
6 9 5 1229.56 29.80 35.76 0.0
7 9 5 250.56 13.41 15.68 180.0
8 9 5 1103.25 30.86 32.60 0.0
9 9 5 1028.70 46.82 31.10 180.0
10 9 5 167.97 22.38 12.98 0.0
11 9 5 695.65 38.26 26.44 180.0
12 9 5 122.30 20.30 10.80 0.0
13 9 5 147.41 20.15 14.01 180.0
0 10 5 1974.97 65.06 44.49 0.0
1 10 5 311.32 18.01 17.95 180.0
2 10 5 668.83 24.24 25.19 180.0
3 10 5 1651.91 42.96 42.43 0.0
4 10 5 734.51 28.34 25.90 0.0
5 10 5 1881.14 41.71 42.14 0.0
6 10 5 136.55 14.96 10.45 180.0
7 10 5 3065.46 69.15 54.64 0.0
8 10 5 285.79 17.57 18.06 180.0
9 10 5 1441.16 41.29 35.92 0.0
10 10 5 23.32 17.51 4.22 180.0
11 10 5 1116.98 44.93 32.30 0.0
12 10 5 0.00 20.47 4.46 180.0
13 10 5 224.34 23.15 16.53 0.0
1 11 5 37.06 14.35 3.86 180.0
2 11 5 1243.02 39.25 35.58 180.0
3 11 5 1467.66 43.32 37.49 180.0
4 11 5 637.70 23.44 27.07 0.0
5 11 5 47.79 13.88 8.78 0.0
6 11 5 593.69 38.49 23.39 0.0
7 11 5 79.19 16.63 7.94 0.0
8 11 5 25.68 14.23 3.05 180.0
9 11 5 126.53 24.21 11.03 0.0
10 11 5 10.12 20.36 2.90 180.0
11 11 5 45.46 21.97 6.84 180.0
12 11 5 730.55 52.51 25.52 0.0
0 12 5 18.80 46.79 4.37 0.0
1 12 5 1191.90 41.40 34.60 0.0
2 12 5 2575.26 72.12 49.39 0.0
3 12 5 90.64 22.22 11.23 0.0
4 12 5 11.03 12.44 2.42 180.0
5 12 5 211.82 21.35 14.05 0.0
6 12 5 543.69 35.72 23.73 0.0
7 12 5 917.80 43.46 29.93 0.0
8 12 5 17.39 20.83 3.21 180.0
9 12 5 70.76 21.05 8.68 180.0
10 12 5 26.21 24.89 6.59 0.0
11 12 5 338.03 40.45 21.34 0.0
1 13 5 56.87 14.04 7.00 0.0
2 13 5 0.00 15.43 2.83 180.0
3 13 5 311.14 19.74 18.03 0.0
4 13 5 278.64 26.02 16.65 180.0
5 13 5 39.03 17.87 6.99 180.0
6 13 5 23.41 17.42 5.56 180.0
7 13 5 191.66 25.24 15.29 0.0
8 13 5 492.58 30.22 22.00 180.0
9 13 5 0.00 28.34 5.63 180.0
10 13 5 132.33 25.09 10.57 180.0
0 14 5 105.95 24.55 11.45 0.0
1 14 5 335.51 26.48 18.55 180.0
2 14 5 644.24 31.49 25.23 180.0
3 14 5 290.09 30.16 16.92 180.0
4 14 5 0.00 18.62 2.43 180.0
5 14 5 1133.95 42.88 33.95 180.0
6 14 5 176.40 22.35 15.51 180.0
7 14 5 513.96 35.34 23.75 180.0
8 14 5 4.42 21.84 0.29 0.0
1 15 5 88.90 21.69 9.01 0.0
2 15 5 136.97 35.88 10.58 0.0
3 15 5 291.54 23.12 16.84 0.0
4 15 5 15.10 20.98 5.00 0.0
5 15 5 21.00 19.96 6.31 0.0
6 15 5 235.65 33.41 15.47 0.0
0 16 5 260.53 61.88 14.93 0.0
1 16 5 121.39 23.52 10.08 180.0
2 16 5 0.00 19.44 4.80 0.0
3 16 5 1.89 23.25 0.17 180.0
1 0 6 11332.76 250.38 101.68 180.0
2 0 6 6080.84 119.26 83.58 180.0
3 0 6 73.90 4.89 7.97 180.0
4 0 6 465.58 12.82 21.50 0.0
5 0 6 12504.83 201.00 107.65 180.0
6 0 6 913.81 24.04 27.75 180.0
7 0 6 6123.80 114.83 77.55 180.0
8 0 6 5413.88 97.01 72.76 180.0
9 0 6 418.99 20.96 21.52 180.0
10 0 6 309.55 21.37 18.74 180.0
11 0 6 977.92 49.55 30.28 180.0
12 0 6 822.87 40.34 27.56 180.0
13 0 6 514.64 30.61 22.81 180.0
14 0 6 2742.33 150.13 52.12 180.0
15 0 6 51.84 27.04 8.74 180.0
16 0 6 984.80 87.95 34.07 180.0
1 1 6 19096.33 229.75 131.10 180.0
2 1 6 266.44 5.67 17.54 0.0
3 1 6 740.70 10.51 29.54 180.0
4 1 6 7355.87 79.02 88.12 0.0
5 1 6 1540.71 18.59 40.54 180.0
6 1 6 8681.76 93.37 94.42 0.0
7 1 6 1380.66 19.82 35.58 0.0
8 1 6 1556.22 25.60 41.29 0.0
9 1 6 278.31 11.56 16.75 180.0
10 1 6 7.76 8.21 1.49 0.0
11 1 6 6208.94 131.48 76.36 0.0
12 1 6 112.95 15.03 9.78 0.0
13 1 6 7.40 15.56 4.93 180.0
14 1 6 509.34 26.88 22.71 180.0
15 1 6 988.41 39.98 32.50 0.0
16 1 6 219.60 23.25 15.16 180.0
0 2 6 1315.48 25.02 37.03 180.0
1 2 6 11631.62 137.99 106.24 0.0
2 2 6 565.99 8.90 23.20 180.0
3 2 6 270.81 5.26 16.44 0.0
4 2 6 341.45 6.66 17.08 0.0
5 2 6 384.03 8.43 19.83 0.0
6 2 6 1400.27 18.20 36.26 180.0
7 2 6 3244.63 39.03 55.03 0.0
8 2 6 710.63 14.60 25.86 0.0
9 2 6 342.27 11.83 19.38 0.0
10 2 6 0.00 6.54 0.57 180.0
11 2 6 314.30 24.71 16.65 0.0
12 2 6 854.20 36.34 29.30 0.0
13 2 6 43.19 13.03 6.44 0.0
14 2 6 223.92 21.97 16.92 180.0
15 2 6 390.12 24.79 20.50 0.0
16 2 6 610.75 68.96 24.21 0.0
1 3 6 436.20 9.65 21.36 180.0
2 3 6 2714.42 38.78 51.68 0.0
3 3 6 247.67 6.25 16.25 0.0
4 3 6 12.56 3.57 3.82 0.0
5 3 6 458.34 9.25 20.50 180.0
6 3 6 735.35 12.10 25.75 0.0
7 3 6 68.30 4.81 8.95 180.0
8 3 6 1172.08 19.76 33.86 0.0
9 3 6 13.35 6.82 3.62 180.0
10 3 6 453.98 14.84 21.30 180.0
11 3 6 84.87 9.71 9.26 180.0
12 3 6 49.35 13.16 5.69 0.0
13 3 6 242.90 25.38 16.42 0.0
14 3 6 0.00 15.43 2.95 0.0
15 3 6 303.50 45.65 20.83 180.0
16 3 6 48.60 21.50 8.66 0.0
0 4 6 23736.83 382.49 145.46 0.0
1 4 6 4333.53 56.93 65.30 0.0
2 4 6 967.77 19.95 32.71 0.0
3 4 6 365.71 8.79 17.44 180.0
4 4 6 1795.19 27.13 40.96 0.0
5 4 6 3167.25 45.54 56.23 0.0
6 4 6 29.11 4.28 6.47 0.0
7 4 6 583.03 13.76 24.12 0.0
8 4 6 453.95 10.69 21.26 0.0
9 4 6 1397.58 31.00 38.01 0.0
10 4 6 441.49 20.77 21.24 0.0
11 4 6 17.42 5.73 4.12 180.0
12 4 6 786.99 20.29 26.77 180.0
13 4 6 530.28 24.19 24.54 0.0
14 4 6 744.69 37.36 28.03 0.0
15 4 6 0.00 20.46 5.03 180.0
1 5 6 18936.39 214.56 130.31 0.0
2 5 6 381.39 9.75 16.21 0.0
3 5 6 13173.62 177.60 108.82 0.0
4 5 6 9203.09 108.02 94.09 180.0
5 5 6 1908.79 29.91 44.32 0.0
6 5 6 12112.72 152.73 109.64 180.0
7 5 6 1216.09 23.40 34.13 0.0
8 5 6 1985.73 32.06 44.32 180.0
9 5 6 97.95 6.47 9.61 0.0
10 5 6 736.91 17.65 27.40 180.0
11 5 6 153.24 9.25 12.44 180.0
12 5 6 763.56 28.36 27.82 180.0
13 5 6 19.48 9.74 5.14 180.0
14 5 6 0.00 16.28 2.10 180.0
15 5 6 129.40 34.65 12.25 180.0
0 6 6 1715.19 39.30 40.27 180.0
1 6 6 3074.36 41.92 53.47 180.0
2 6 6 2374.56 36.63 48.47 0.0
3 6 6 64.15 7.11 9.73 180.0
4 6 6 1102.87 22.99 31.49 180.0
5 6 6 4284.52 64.91 64.29 180.0
6 6 6 347.43 11.35 18.66 180.0
7 6 6 514.52 12.50 23.22 180.0
8 6 6 1331.67 32.54 36.51 180.0
9 6 6 1896.23 38.71 43.54 180.0
10 6 6 2076.18 38.68 46.22 180.0
11 6 6 42.52 9.55 7.18 0.0
12 6 6 132.18 17.31 11.57 180.0
13 6 6 515.68 24.45 24.37 180.0
14 6 6 411.73 23.88 19.67 180.0
15 6 6 102.55 24.79 9.22 0.0
1 7 6 4217.83 67.68 63.91 180.0
2 7 6 601.29 16.08 25.60 0.0
3 7 6 625.29 17.35 25.76 180.0
4 7 6 550.67 14.30 25.13 0.0
5 7 6 55.82 6.30 7.75 180.0
6 7 6 1326.39 25.89 38.01 0.0
7 7 6 849.00 20.37 28.11 180.0
8 7 6 885.04 24.19 29.86 0.0
9 7 6 662.64 22.28 26.67 0.0
10 7 6 3467.53 72.65 57.62 0.0
11 7 6 0.09 17.77 0.01 0.0
12 7 6 151.53 20.17 12.08 0.0
13 7 6 70.68 13.69 8.59 180.0
14 7 6 280.82 23.04 17.41 0.0
0 8 6 1621.51 46.45 40.24 180.0
1 8 6 36.44 7.76 6.88 0.0
2 8 6 588.72 15.82 24.51 180.0
3 8 6 53.17 7.42 5.76 0.0
4 8 6 0.00 7.12 0.68 0.0
5 8 6 76.20 13.54 9.03 180.0
6 8 6 26.28 9.96 4.61 0.0
7 8 6 200.60 12.96 13.14 180.0
8 8 6 14.08 7.48 5.27 180.0
9 8 6 77.94 11.64 10.24 180.0
10 8 6 853.06 25.65 27.87 0.0
11 8 6 605.26 40.16 24.69 180.0
12 8 6 45.51 17.94 5.93 0.0
13 8 6 39.64 17.36 4.36 180.0
14 8 6 644.12 40.14 25.66 0.0
1 9 6 649.98 20.29 27.59 180.0
2 9 6 1266.55 29.17 37.22 180.0
3 9 6 16.53 10.09 2.37 0.0
4 9 6 42.34 8.87 4.81 0.0
5 9 6 339.30 16.26 17.83 180.0
6 9 6 1467.75 42.65 36.78 180.0
7 9 6 20.16 8.00 6.02 180.0
8 9 6 75.15 10.48 8.73 0.0
9 9 6 11.86 13.35 3.53 0.0
10 9 6 1958.16 56.83 42.83 180.0
11 9 6 256.57 22.27 16.94 0.0
12 9 6 48.11 16.41 6.46 0.0
13 9 6 72.80 22.47 10.29 0.0
0 10 6 6.08 20.91 6.27 0.0
1 10 6 2119.58 56.96 47.44 180.0
2 10 6 140.68 13.54 11.44 0.0
3 10 6 608.97 23.50 25.31 0.0
4 10 6 428.55 20.88 20.08 180.0
5 10 6 1542.13 56.06 41.62 0.0
6 10 6 2801.46 66.71 53.03 0.0
7 10 6 97.38 12.88 9.86 0.0
8 10 6 2155.95 68.74 45.32 0.0
9 10 6 606.07 30.98 24.06 0.0
10 10 6 543.40 33.53 23.48 0.0
11 10 6 439.39 31.56 21.14 0.0
12 10 6 796.75 40.51 27.48 0.0
1 11 6 995.22 37.55 31.91 0.0
2 11 6 60.28 17.85 5.83 180.0
3 11 6 32.42 16.35 5.03 0.0
4 11 6 1043.06 47.96 31.41 180.0
5 11 6 615.07 24.96 24.63 0.0
6 11 6 46.21 18.07 6.92 180.0
7 11 6 234.69 17.68 15.08 180.0
8 11 6 2469.18 88.96 47.72 180.0
9 11 6 42.37 20.96 6.55 180.0
10 11 6 0.90 19.82 0.22 180.0
11 11 6 234.76 24.08 16.72 180.0
12 11 6 675.64 47.96 25.16 180.0
0 12 6 243.08 22.40 15.45 0.0
1 12 6 296.61 21.16 18.73 180.0
2 12 6 130.13 20.48 10.26 180.0
3 12 6 191.21 17.57 14.54 180.0
4 12 6 632.15 29.50 24.46 180.0
5 12 6 0.00 14.62 0.88 0.0
6 12 6 7.82 24.37 5.96 0.0
7 12 6 479.96 28.75 20.82 180.0
8 12 6 113.00 26.92 11.64 180.0
9 12 6 266.29 31.51 15.92 180.0
10 12 6 237.38 40.48 12.65 180.0
11 12 6 114.68 35.31 9.74 180.0
1 13 6 13.45 17.83 2.41 180.0
2 13 6 702.56 31.23 26.29 0.0
3 13 6 63.85 15.62 6.97 180.0
4 13 6 1848.29 53.21 41.28 0.0
5 13 6 0.00 17.81 4.67 180.0
6 13 6 1441.31 50.98 36.65 0.0
7 13 6 240.14 25.03 16.33 0.0
8 13 6 873.58 39.79 28.32 0.0
9 13 6 65.00 23.80 6.83 180.0
0 14 6 398.37 39.16 18.78 180.0
1 14 6 84.24 20.12 10.37 0.0
2 14 6 510.32 43.55 22.29 180.0
3 14 6 0.00 20.00 2.66 180.0
4 14 6 13.48 17.30 1.32 0.0
5 14 6 120.75 21.82 9.16 180.0
6 14 6 587.53 35.08 24.92 180.0
7 14 6 9.89 22.12 4.49 0.0
8 14 6 145.55 23.33 11.78 180.0
1 15 6 221.38 22.00 15.74 180.0
2 15 6 0.00 18.46 2.00 180.0
3 15 6 1671.29 82.16 36.78 180.0
4 15 6 19.09 29.49 1.04 180.0
5 15 6 102.07 23.86 12.14 180.0
6 15 6 159.54 25.02 13.73 0.0
0 16 6 27.13 31.17 6.87 0.0
1 16 6 125.87 24.56 9.93 0.0
2 16 6 151.90 33.22 10.60 0.0
1 1 7 24291.47 289.87 148.76 180.0
2 1 7 26.41 2.94 5.02 0.0
3 1 7 712.98 14.64 29.22 180.0
4 1 7 12.95 2.49 2.32 180.0
5 1 7 615.15 12.54 25.30 180.0
6 1 7 19.97 3.42 4.00 0.0
7 1 7 308.53 9.23 17.00 180.0
8 1 7 42.09 5.77 7.00 0.0
9 1 7 356.81 12.30 18.49 0.0
10 1 7 380.40 17.67 18.58 0.0
11 1 7 4286.38 103.71 63.43 0.0
12 1 7 7.31 14.51 4.89 180.0
13 1 7 164.96 17.77 14.08 0.0
14 1 7 60.56 16.14 6.60 0.0
15 1 7 1166.59 46.39 33.42 0.0
16 1 7 10.09 19.94 2.22 180.0
0 2 7 372.21 12.20 17.97 180.0
1 2 7 1464.97 18.56 40.38 180.0
2 2 7 4578.83 48.14 68.31 0.0
3 2 7 1924.20 23.26 44.11 180.0
4 2 7 145.08 4.46 13.72 0.0
5 2 7 2611.92 29.07 51.02 0.0
6 2 7 633.21 11.28 24.66 0.0
7 2 7 621.55 12.29 24.68 180.0
8 2 7 54.35 8.11 7.01 0.0
9 2 7 26.80 7.47 6.91 180.0
10 2 7 472.18 15.47 21.96 180.0
11 2 7 64.68 13.81 8.60 180.0
12 2 7 0.00 13.18 1.15 180.0
13 2 7 187.07 23.52 13.70 0.0
14 2 7 2618.91 84.98 51.62 180.0
15 2 7 160.35 26.33 12.69 0.0
16 2 7 9.43 18.16 4.91 180.0
1 3 7 27146.38 275.99 157.55 0.0
2 3 7 678.27 15.11 26.65 0.0
3 3 7 5956.88 60.87 80.91 0.0
4 3 7 154.90 4.87 12.51 0.0
5 3 7 6629.54 72.61 81.05 0.0
6 3 7 170.79 6.10 13.87 180.0
7 3 7 290.08 11.74 15.53 180.0
8 3 7 80.37 5.00 8.38 0.0
9 3 7 237.52 11.20 14.49 0.0
10 3 7 1255.55 38.01 35.62 180.0
11 3 7 2697.83 61.98 51.32 180.0
12 3 7 45.90 17.14 8.11 180.0
13 3 7 3438.15 113.53 54.83 180.0
14 3 7 652.25 35.29 25.11 180.0
15 3 7 1652.94 54.46 38.72 180.0
16 3 7 8.33 17.15 1.89 0.0
0 4 7 7480.09 117.20 83.33 180.0
1 4 7 7499.16 102.98 85.75 0.0
2 4 7 198.64 7.10 14.37 180.0
3 4 7 4066.28 48.88 63.19 0.0
4 4 7 941.38 25.23 29.84 180.0
5 4 7 134.13 6.24 12.72 0.0
6 4 7 1274.08 20.70 34.09 180.0
7 4 7 2815.83 35.81 52.09 0.0
8 4 7 717.03 19.85 26.43 180.0
9 4 7 419.15 11.40 21.72 0.0
10 4 7 47.31 11.22 8.26 0.0
11 4 7 174.83 14.24 12.85 180.0
12 4 7 0.00 11.70 1.75 180.0
13 4 7 230.04 18.31 14.36 180.0
14 4 7 56.79 24.03 5.38 0.0
15 4 7 615.43 39.03 24.31 180.0
1 5 7 54.59 6.08 7.99 180.0
2 5 7 1216.81 20.19 34.53 0.0
3 5 7 154.94 7.00 13.92 180.0
4 5 7 702.56 15.10 26.57 180.0
5 5 7 4009.10 54.75 62.15 180.0
6 5 7 717.33 15.18 26.22 0.0
7 5 7 499.99 19.30 21.63 0.0
8 5 7 104.47 8.36 10.66 0.0
9 5 7 484.03 13.09 22.60 180.0
10 5 7 153.22 19.39 13.01 0.0
11 5 7 48.24 17.20 8.45 0.0
12 5 7 113.82 10.63 11.79 0.0
13 5 7 565.44 21.07 23.60 0.0
14 5 7 153.15 28.50 9.07 0.0
15 5 7 353.07 31.08 19.22 0.0
0 6 7 5879.85 96.08 74.08 180.0
1 6 7 2389.41 36.27 47.19 0.0
2 6 7 517.56 13.99 21.96 0.0
3 6 7 297.37 10.85 18.51 180.0
4 6 7 63.90 6.22 8.82 180.0
5 6 7 8.72 5.65 0.87 0.0
6 6 7 82.90 6.65 8.82 180.0
7 6 7 1073.52 21.97 34.07 180.0
8 6 7 328.80 14.12 18.25 180.0
9 6 7 917.65 21.69 29.33 0.0
10 6 7 225.60 10.63 15.82 0.0
11 6 7 91.70 11.45 9.05 0.0
12 6 7 133.07 14.33 12.27 180.0
13 6 7 183.68 15.06 13.12 180.0
14 6 7 65.04 20.91 7.01 180.0
15 6 7 13.86 22.31 2.17 0.0
1 7 7 3762.19 53.57 63.90 180.0
2 7 7 39.17 7.44 5.52 0.0
3 7 7 919.66 20.23 32.76 180.0
4 7 7 3.77 7.90 3.27 180.0
5 7 7 218.66 9.79 15.83 180.0
6 7 7 168.17 9.59 13.57 0.0
7 7 7 338.10 12.43 18.06 180.0
8 7 7 42.15 11.05 6.60 180.0
9 7 7 85.59 11.13 9.32 180.0
10 7 7 40.10 10.15 7.19 0.0
11 7 7 539.40 27.08 23.74 0.0
12 7 7 90.09 16.44 10.04 180.0
13 7 7 743.05 30.68 26.38 0.0
14 7 7 266.04 30.11 15.43 0.0
0 8 7 1260.03 36.97 34.29 0.0
1 8 7 17.78 7.96 2.88 180.0
2 8 7 165.42 11.83 12.84 0.0
3 8 7 1488.51 36.29 38.68 180.0
4 8 7 2148.11 55.34 46.30 0.0
5 8 7 581.88 19.00 21.85 180.0
6 8 7 563.81 28.62 23.92 180.0
7 8 7 38.59 7.94 6.01 180.0
8 8 7 0.00 9.94 2.30 180.0
9 8 7 141.80 20.81 10.89 180.0
10 8 7 49.04 11.15 5.83 180.0
11 8 7 97.84 13.02 9.88 0.0
12 8 7 939.62 41.06 29.42 180.0
13 8 7 591.27 39.76 24.69 0.0
14 8 7 75.32 26.38 11.03 180.0
1 9 7 4326.18 86.65 67.18 0.0
2 9 7 110.80 12.69 12.03 180.0
3 9 7 3188.42 68.15 56.48 0.0
4 9 7 26.73 9.13 6.20 0.0
5 9 7 1026.98 31.72 33.66 0.0
6 9 7 12.22 7.92 1.88 180.0
7 9 7 325.50 14.56 18.54 0.0
8 9 7 121.54 10.95 10.88 180.0
9 9 7 21.84 11.96 4.74 180.0
10 9 7 0.00 15.13 4.06 0.0
11 9 7 2246.14 75.89 45.40 180.0
12 9 7 2.72 13.61 0.49 0.0
13 9 7 539.42 29.58 23.56 180.0
0 10 7 48.87 22.48 6.91 0.0
1 10 7 226.16 28.79 15.45 180.0
2 10 7 47.68 11.84 7.82 0.0
3 10 7 636.73 29.23 25.76 0.0
4 10 7 77.10 15.02 9.79 0.0
5 10 7 6.20 13.19 3.73 0.0
6 10 7 42.42 10.13 5.79 180.0
7 10 7 711.92 25.97 27.88 0.0
8 10 7 46.63 13.66 5.36 0.0
9 10 7 0.00 19.85 3.97 180.0
10 10 7 15.39 15.13 2.24 0.0
11 10 7 112.24 18.68 10.41 180.0
12 10 7 20.79 18.90 4.40 0.0
1 11 7 40.80 19.53 3.64 0.0
2 11 7 1304.95 47.78 37.66 180.0
3 11 7 1079.01 40.74 34.75 180.0
4 11 7 224.02 32.52 14.89 0.0
5 11 7 134.59 16.70 13.36 180.0
6 11 7 1794.26 51.62 42.25 180.0
7 11 7 821.50 34.26 28.36 0.0
8 11 7 11.58 14.46 5.71 0.0
9 11 7 230.66 28.88 15.12 0.0
10 11 7 124.59 20.32 12.13 180.0
11 11 7 99.40 21.41 10.09 180.0
0 12 7 262.00 36.90 14.64 180.0
1 12 7 120.21 15.73 12.77 180.0
2 12 7 770.75 34.00 27.71 180.0
3 12 7 86.57 15.62 9.81 0.0
4 12 7 219.32 23.79 13.45 180.0
5 12 7 131.12 20.16 10.52 0.0
6 12 7 177.85 22.89 13.90 0.0
7 12 7 444.60 24.41 20.61 180.0
8 12 7 16.45 17.28 5.08 0.0
9 12 7 0.00 25.60 3.55 0.0
10 12 7 262.58 28.77 17.72 0.0
1 13 7 1036.54 46.41 32.12 180.0
2 13 7 59.07 18.70 6.70 0.0
3 13 7 967.33 44.13 30.74 180.0
4 13 7 0.00 14.06 1.63 180.0
5 13 7 86.54 19.40 9.73 180.0
6 13 7 718.55 47.22 27.09 0.0
7 13 7 36.25 14.79 6.89 180.0
8 13 7 245.34 33.67 16.94 180.0
9 13 7 3.50 23.60 1.82 0.0
0 14 7 1332.31 123.26 32.99 0.0
1 14 7 210.86 24.85 14.82 180.0
2 14 7 114.58 17.56 12.35 0.0
3 14 7 250.24 24.59 16.97 0.0
4 14 7 92.88 19.20 9.70 0.0
5 14 7 77.17 23.05 8.69 180.0
6 14 7 407.54 35.29 18.82 0.0
7 14 7 67.58 20.39 7.87 0.0
8 14 7 123.38 25.05 9.69 0.0
1 15 7 1622.27 58.22 38.47 0.0
2 15 7 25.53 26.98 2.74 180.0
3 15 7 1661.45 59.91 38.76 0.0
4 15 7 39.03 31.13 6.11 180.0
5 15 7 309.04 27.90 18.04 0.0
0 16 7 252.38 42.71 14.14 0.0
1 16 7 270.60 27.59 14.61 180.0
0 0 8 2400.95 94.47 51.97 0.0
1 0 8 232.10 12.10 15.18 0.0
2 0 8 1276.67 25.14 35.67 0.0
3 0 8 3.50 3.79 0.55 0.0
4 0 8 12997.84 218.44 111.32 0.0
5 0 8 144.69 10.54 12.03 180.0
6 0 8 821.39 24.54 27.52 180.0
7 0 8 2329.83 59.63 48.65 0.0
8 0 8 229.82 17.03 15.74 180.0
9 0 8 626.20 30.21 25.13 0.0
10 0 8 0.00 12.72 0.00 180.0
11 0 8 12.36 22.00 4.03 180.0
12 0 8 196.56 50.27 13.35 180.0
13 0 8 1798.49 100.60 41.21 0.0
14 0 8 402.49 87.04 18.19 180.0
15 0 8 58.11 29.53 6.54 180.0
16 0 8 121.94 47.37 9.69 180.0
1 1 8 8632.76 119.44 91.29 0.0
2 1 8 648.65 13.23 26.14 180.0
3 1 8 9060.41 114.98 92.60 0.0
4 1 8 7404.83 86.48 85.06 0.0
5 1 8 1111.19 18.11 33.61 0.0
6 1 8 4197.73 51.66 63.29 0.0
7 1 8 7462.55 92.02 82.87 0.0
8 1 8 1850.35 33.14 41.94 0.0
9 1 8 188.34 10.16 14.20 0.0
10 1 8 1050.15 29.72 32.92 0.0
11 1 8 480.99 20.82 22.01 0.0
12 1 8 126.34 14.95 10.48 0.0
13 1 8 182.33 20.58 13.59 180.0
14 1 8 50.32 27.30 9.06 0.0
15 1 8 33.71 22.38 9.43 0.0
16 1 8 409.37 28.00 20.40 180.0
0 2 8 2515.07 54.31 50.60 180.0
1 2 8 20.72 3.89 4.45 180.0
2 2 8 9974.92 130.02 98.02 180.0
3 2 8 1164.72 17.65 35.02 180.0
4 2 8 220.19 6.21 14.25 0.0
5 2 8 48.87 3.71 7.68 180.0
6 2 8 579.81 15.16 24.26 180.0
7 2 8 1291.29 19.87 36.55 180.0
8 2 8 102.10 5.60 10.60 0.0
9 2 8 74.78 6.65 8.61 180.0
10 2 8 2111.45 44.94 46.13 0.0
11 2 8 21.86 12.22 5.30 0.0
12 2 8 19.74 14.06 1.38 0.0
13 2 8 41.61 13.91 5.62 180.0
14 2 8 71.40 21.10 7.69 0.0
15 2 8 477.07 30.92 23.32 0.0
16 2 8 74.19 22.55 7.99 0.0
1 3 8 5.06 2.08 3.43 180.0
2 3 8 46.40 6.03 4.95 0.0
3 3 8 1482.52 19.08 37.89 0.0
4 3 8 716.40 10.72 26.23 0.0
5 3 8 535.11 10.47 23.02 0.0
6 3 8 407.19 11.34 19.74 0.0
7 3 8 106.14 4.81 9.19 0.0
8 3 8 9.00 5.46 3.52 180.0
9 3 8 1006.13 22.88 30.55 0.0
10 3 8 526.93 17.54 22.64 180.0
11 3 8 361.92 18.32 19.63 0.0
12 3 8 47.79 23.50 9.19 180.0
13 3 8 85.90 21.25 10.58 180.0
14 3 8 1257.52 55.75 35.47 180.0
15 3 8 8.25 22.61 2.77 180.0
0 4 8 2188.93 42.06 41.84 0.0
1 4 8 185.74 8.76 13.65 0.0
2 4 8 420.42 10.64 21.74 180.0
3 4 8 84.40 5.05 8.68 180.0
4 4 8 63.78 6.30 10.34 180.0
5 4 8 1216.32 19.71 34.90 180.0
6 4 8 15.11 4.06 3.92 180.0
7 4 8 2010.87 31.80 44.99 180.0
8 4 8 1034.17 22.24 32.07 0.0
9 4 8 34.39 5.89 6.86 180.0
10 4 8 31.27 7.24 4.61 0.0
11 4 8 1689.71 41.81 40.23 180.0
12 4 8 568.21 26.23 24.31 0.0
13 4 8 0.01 14.06 0.04 0.0
14 4 8 105.72 22.59 10.68 0.0
15 4 8 416.40 30.44 22.85 180.0
1 5 8 16808.79 195.07 123.30 180.0
2 5 8 678.00 14.57 25.05 0.0
3 5 8 1985.61 29.11 44.32 180.0
4 5 8 577.93 12.79 23.41 180.0
5 5 8 650.72 16.22 25.59 180.0
6 5 8 2613.67 42.17 50.50 180.0
7 5 8 5236.64 74.69 70.70 180.0
8 5 8 16.65 4.53 3.54 180.0
9 5 8 413.83 18.20 20.39 0.0
10 5 8 22.83 7.10 4.08 180.0
11 5 8 512.93 22.50 23.21 0.0
12 5 8 61.25 13.19 6.19 0.0
13 5 8 330.45 20.24 18.02 0.0
14 5 8 3.60 17.06 1.38 0.0
15 5 8 219.48 33.07 14.56 0.0
0 6 8 419.18 16.69 22.34 0.0
1 6 8 1090.74 21.55 30.81 0.0
2 6 8 12816.34 172.26 113.27 0.0
3 6 8 1854.24 33.88 42.82 0.0
4 6 8 585.14 17.35 21.30 180.0
5 6 8 1302.04 28.29 36.78 0.0
6 6 8 541.91 13.61 23.48 0.0
7 6 8 5456.34 91.12 73.77 0.0
8 6 8 3991.64 66.18 61.78 180.0
9 6 8 179.26 8.58 13.99 0.0
10 6 8 2921.13 54.18 53.94 180.0
11 6 8 1294.97 39.46 34.70 0.0
12 6 8 947.36 37.78 30.49 180.0
13 6 8 125.92 12.79 11.91 180.0
14 6 8 1979.91 85.80 42.21 180.0
1 7 8 874.19 19.33 31.67 0.0
2 7 8 166.66 9.40 14.11 0.0
3 7 8 2241.59 41.20 47.42 0.0
4 7 8 1161.28 23.85 33.78 180.0
5 7 8 863.10 20.20 30.21 0.0
6 7 8 633.93 21.20 25.42 0.0
7 7 8 114.84 8.71 11.38 180.0
8 7 8 243.12 13.97 15.05 180.0
9 7 8 372.28 14.11 19.02 0.0
10 7 8 688.25 23.68 25.96 0.0
11 7 8 28.85 10.71 5.45 180.0
12 7 8 0.00 11.86 1.74 0.0
13 7 8 6.98 16.55 3.11 0.0
14 7 8 68.50 27.74 10.06 180.0
0 8 8 2781.31 73.72 50.92 180.0
1 8 8 1391.79 29.34 37.48 180.0
2 8 8 4231.38 75.94 64.43 180.0
3 8 8 10.72 7.51 3.59 0.0
4 8 8 0.00 8.50 1.31 180.0
5 8 8 28.37 7.36 5.60 0.0
6 8 8 81.03 9.54 8.50 180.0
7 8 8 94.03 10.68 10.24 180.0
8 8 8 261.60 14.37 15.80 0.0
9 8 8 153.44 15.34 12.06 180.0
10 8 8 298.40 24.18 18.33 0.0
11 8 8 44.58 16.69 6.97 180.0
12 8 8 692.96 35.95 25.26 0.0
13 8 8 118.68 17.51 9.58 180.0
14 8 8 413.37 59.36 20.31 0.0
1 9 8 1703.00 44.72 41.93 0.0
2 9 8 0.00 10.19 0.31 180.0
3 9 8 2205.64 59.85 49.18 0.0
4 9 8 48.76 9.83 8.62 0.0
5 9 8 42.36 10.31 6.62 0.0
6 9 8 146.07 11.65 13.04 0.0
7 9 8 515.92 22.55 23.08 0.0
8 9 8 365.67 17.85 19.32 0.0
9 9 8 125.01 15.85 12.54 180.0
10 9 8 614.56 29.57 22.71 180.0
11 9 8 548.62 28.00 23.06 0.0
12 9 8 85.13 15.06 9.54 0.0
13 9 8 1139.25 49.70 32.73 180.0
0 10 8 1355.82 98.94 37.47 180.0
1 10 8 5.63 10.98 1.44 0.0
2 10 8 0.63 13.14 3.41 0.0
3 10 8 269.81 21.47 17.17 180.0
4 10 8 2878.88 85.46 54.54 180.0
5 10 8 1647.61 47.94 39.83 180.0
6 10 8 187.16 16.14 14.46 0.0
7 10 8 200.70 15.43 14.55 180.0
8 10 8 108.30 16.38 10.51 0.0
9 10 8 240.45 25.66 15.16 180.0
10 10 8 0.00 19.34 0.88 0.0
11 10 8 0.00 20.69 1.46 0.0
12 10 8 26.93 15.96 6.67 180.0
1 11 8 3084.72 82.29 58.56 180.0
2 11 8 133.01 21.60 13.40 180.0
3 11 8 2717.67 79.21 53.25 180.0
4 11 8 0.00 13.35 2.33 180.0
5 11 8 1016.47 42.02 33.10 180.0
6 11 8 278.28 21.10 17.40 180.0
7 11 8 1035.18 38.93 33.35 180.0
8 11 8 254.18 19.32 16.12 180.0
9 11 8 0.00 23.03 1.98 0.0
10 11 8 5.54 22.60 0.23 180.0
11 11 8 517.61 37.79 23.77 180.0
0 12 8 5984.23 207.51 77.19 0.0
1 12 8 0.00 13.23 2.12 0.0
2 12 8 760.31 41.94 28.62 0.0
3 12 8 396.60 46.33 17.66 0.0
4 12 8 885.85 35.66 27.93 0.0
5 12 8 313.98 24.60 18.27 0.0
6 12 8 41.74 18.01 7.86 0.0
7 12 8 184.78 21.52 12.98 0.0
8 12 8 0.00 25.14 3.64 0.0
9 12 8 624.84 34.57 22.92 0.0
10 12 8 534.40 37.65 21.53 180.0
1 13 8 61.90 17.71 4.96 180.0
2 13 8 0.00 14.14 1.31 180.0
3 13 8 25.00 21.33 4.95 180.0
4 13 8 673.63 43.73 25.00 0.0
5 13 8 23.27 17.74 3.20 180.0
6 13 8 0.00 16.62 2.24 180.0
7 13 8 304.93 23.22 18.01 0.0
8 13 8 165.90 30.11 10.10 0.0
9 13 8 53.26 33.46 9.89 180.0
0 14 8 1636.62 68.90 36.24 180.0
1 14 8 99.98 20.79 10.12 180.0
2 14 8 355.46 28.41 21.96 180.0
3 14 8 55.11 21.57 7.87 0.0
4 14 8 253.35 27.31 15.07 180.0
5 14 8 480.51 47.01 21.14 0.0
6 14 8 36.59 21.89 6.13 180.0
7 14 8 99.85 36.18 10.67 0.0
1 15 8 1106.00 48.65 33.41 0.0
2 15 8 67.01 23.76 6.90 180.0
3 15 8 59.33 23.46 10.68 0.0
4 15 8 67.99 20.49 9.32 0.0
5 15 8 173.80 24.79 15.16 0.0
1 1 9 3.47 4.22 2.82 0.0
2 1 9 1036.74 18.72 32.66 180.0
3 1 9 179.55 7.18 14.63 0.0
4 1 9 4120.82 55.85 62.76 180.0
5 1 9 1012.44 15.91 30.07 0.0
6 1 9 303.65 7.77 18.39 180.0
7 1 9 895.86 17.10 29.06 180.0
8 1 9 903.79 20.42 29.89 180.0
9 1 9 121.42 9.62 11.58 0.0
10 1 9 554.40 28.03 23.38 180.0
11 1 9 259.13 17.66 15.59 0.0
12 1 9 22.87 15.09 6.74 180.0
13 1 9 186.30 22.64 13.28 180.0
14 1 9 634.87 32.37 25.34 0.0
15 1 9 18.16 21.27 4.78 0.0
0 2 9 327.21 13.79 16.93 180.0
1 2 9 23.16 4.47 6.49 180.0
2 2 9 3587.56 48.94 58.21 180.0
3 2 9 14137.26 169.50 116.23 180.0
4 2 9 452.28 8.90 21.02 180.0
5 2 9 3856.46 50.23 64.78 180.0
6 2 9 897.12 15.39 28.98 180.0
7 2 9 8449.87 110.89 90.86 180.0
8 2 9 648.15 14.36 24.01 0.0
9 2 9 4864.69 80.27 69.87 180.0
10 2 9 18.30 7.75 4.85 0.0
11 2 9 2297.91 63.24 46.14 180.0
12 2 9 301.98 19.21 17.04 180.0
13 2 9 41.25 15.10 8.95 180.0
14 2 9 2.41 15.58 1.76 0.0
15 2 9 0.00 18.62 1.26 180.0
1 3 9 9.40 3.57 4.44 180.0
2 3 9 5.25 2.56 2.37 0.0
3 3 9 76.70 5.97 9.29 180.0
4 3 9 6129.15 65.35 74.44 0.0
5 3 9 1214.27 19.73 33.92 180.0
6 3 9 47.95 4.48 7.16 180.0
7 3 9 159.28 7.89 11.93 180.0
8 3 9 2287.88 33.43 46.39 0.0
9 3 9 485.05 17.43 21.46 180.0
10 3 9 351.16 14.53 19.15 0.0
11 3 9 1186.14 34.47 33.52 180.0
12 3 9 466.70 32.49 21.94 0.0
13 3 9 673.65 38.31 26.68 180.0
14 3 9 531.08 30.46 22.58 180.0
15 3 9 212.12 28.59 13.53 180.0
0 4 9 10327.63 244.70 102.60 180.0
1 4 9 522.62 13.93 21.31 180.0
2 4 9 395.60 9.69 17.59 0.0
3 4 9 10867.50 129.09 101.95 0.0
4 4 9 877.55 14.31 28.93 0.0
5 4 9 7600.98 86.52 88.39 0.0
6 4 9 7.81 5.02 2.22 0.0
7 4 9 3361.54 51.14 59.46 0.0
8 4 9 247.25 11.41 15.87 180.0
9 4 9 5015.70 87.81 70.90 0.0
10 4 9 3853.49 97.62 61.68 0.0
11 4 9 996.58 28.43 30.59 0.0
12 4 9 191.46 16.81 14.26 180.0
13 4 9 672.76 46.69 25.56 0.0
14 4 9 18.07 26.71 3.77 180.0
15 4 9 87.20 23.98 7.09 180.0
1 5 9 539.70 13.09 22.11 0.0
2 5 9 1929.16 32.52 43.23 0.0
3 5 9 103.98 6.37 9.94 0.0
4 5 9 193.10 7.09 15.66 0.0
5 5 9 84.09 7.66 8.74 180.0
6 5 9 87.84 6.86 10.65 0.0
7 5 9 98.72 7.74 10.29 0.0
8 5 9 61.89 8.18 9.57 0.0
9 5 9 170.89 10.37 13.49 180.0
10 5 9 0.00 10.68 1.74 180.0
11 5 9 376.45 21.91 19.37 0.0
12 5 9 317.19 36.68 16.29 180.0
13 5 9 12.52 20.51 2.52 180.0
14 5 9 87.67 20.95 10.89 180.0
15 5 9 130.11 26.44 10.75 0.0
0 6 9 521.06 18.98 21.59 180.0
1 6 9 3318.17 57.39 58.08 0.0
2 6 9 352.10 11.16 19.25 0.0
3 6 9 2194.51 34.02 45.49 180.0
4 6 9 738.87 16.14 27.38 0.0
5 6 9 9.78 6.19 2.56 180.0
6 6 9 322.67 11.73 18.33 180.0
7 6 9 330.03 11.85 16.99 180.0
8 6 9 2011.13 35.57 44.47 180.0
9 6 9 12.47 6.77 2.54 180.0
10 6 9 104.89 11.14 11.43 0.0
11 6 9 236.38 18.08 15.35 0.0
12 6 9 104.21 18.82 11.03 180.0
13 6 9 20.03 18.08 0.69 180.0
14 6 9 0.00 23.13 0.72 180.0
1 7 9 18.70 7.14 1.50 180.0
2 7 9 457.56 14.45 22.42 180.0
3 7 9 654.07 17.33 25.42 0.0
4 7 9 350.89 11.80 18.22 180.0
5 7 9 182.08 13.13 13.82 0.0
6 7 9 196.32 10.56 14.67 0.0
7 7 9 559.49 20.11 23.09 0.0
8 7 9 1361.01 27.75 36.99 180.0
9 7 9 287.85 14.53 16.89 0.0
10 7 9 15.07 11.82 4.22 0.0
11 7 9 147.56 16.28 12.46 0.0
12 7 9 296.04 24.22 16.71 180.0
13 7 9 816.61 42.39 28.74 0.0
14 7 9 236.65 28.84 15.29 0.0
0 8 9 673.41 29.31 25.87 0.0
1 8 9 531.40 16.87 23.26 180.0
2 8 9 237.69 10.85 16.24 0.0
3 8 9 2980.13 63.94 56.78 180.0
4 8 9 0.00 7.16 0.80 0.0
5 8 9 3594.76 68.95 59.69 180.0
6 8 9 140.04 13.04 11.49 180.0
7 8 9 4150.17 74.51 63.77 180.0
8 8 9 299.38 17.74 17.09 180.0
9 8 9 3085.25 68.15 54.94 180.0
10 8 9 328.93 22.42 18.81 180.0
11 8 9 996.76 35.43 29.75 180.0
12 8 9 55.30 15.30 4.32 180.0
13 8 9 41.18 21.92 4.99 180.0
1 9 9 26.39 13.54 6.37 0.0
2 9 9 16.54 11.02 1.83 180.0
3 9 9 188.24 14.30 15.55 180.0
4 9 9 290.15 18.68 16.97 180.0
5 9 9 216.65 12.21 14.62 0.0
6 9 9 7.81 8.93 3.14 0.0
7 9 9 16.66 9.24 1.97 180.0
8 9 9 0.00 11.81 0.57 0.0
9 9 9 138.51 20.01 10.59 0.0
10 9 9 31.53 20.22 4.86 0.0
11 9 9 311.86 26.35 17.10 180.0
12 9 9 193.97 21.35 14.96 0.0
13 9 9 99.05 20.73 9.63 0.0
0 10 9 0.00 26.63 3.89 180.0
1 10 9 16.91 16.42 4.39 0.0
2 10 9 0.00 13.81 0.46 180.0
3 10 9 1181.38 43.23 35.67 0.0
4 10 9 17.03 13.03 0.88 0.0
5 10 9 2574.98 51.46 49.66 0.0
6 10 9 19.03 10.39 4.13 0.0
7 10 9 2132.69 58.70 43.96 0.0
8 10 9 361.63 19.58 18.81 0.0
9 10 9 346.27 26.81 16.78 0.0
10 10 9 75.74 25.05 10.59 0.0
11 10 9 263.09 26.74 16.61 0.0
12 10 9 25.67 22.11 4.73 0.0
1 11 9 156.56 18.94 11.22 180.0
2 11 9 1034.67 38.91 31.78 0.0
3 11 9 521.91 27.72 22.89 180.0
4 11 9 204.60 20.56 16.46 180.0
5 11 9 560.93 24.95 24.75 180.0
6 11 9 26.10 14.27 4.76 180.0
7 11 9 118.46 17.72 11.95 0.0
8 11 9 344.13 28.78 18.34 0.0
9 11 9 79.14 37.34 7.41 180.0
10 11 9 29.35 21.29 4.31 0.0
11 11 9 101.42 20.40 12.04 0.0
0 12 9 8.53 17.30 4.64 180.0
1 12 9 41.94 17.45 8.03 180.0
2 12 9 14.70 18.38 1.27 0.0
3 12 9 531.33 31.73 24.26 0.0
4 12 9 4.66 18.36 5.11 0.0
5 12 9 27.07 18.84 3.79 180.0
6 12 9 9.67 13.40 4.41 0.0
7 12 9 192.71 18.41 15.41 0.0
8 12 9 278.59 27.78 16.49 0.0
9 12 9 465.14 41.61 22.22 0.0
10 12 9 7.49 27.35 3.86 180.0
1 13 9 241.00 22.46 15.54 0.0
2 13 9 254.29 23.55 15.50 180.0
3 13 9 57.23 17.42 6.26 0.0
4 13 9 22.38 21.86 0.53 0.0
5 13 9 594.69 45.00 24.80 0.0
6 13 9 36.03 16.96 7.47 180.0
7 13 9 80.54 28.30 9.19 0.0
8 13 9 312.81 54.25 16.95 180.0
9 13 9 409.30 42.36 21.45 0.0
0 14 9 5.38 20.68 2.16 0.0
1 14 9 504.62 35.10 20.53 180.0
2 14 9 145.81 23.79 10.72 180.0
3 14 9 94.30 18.15 10.40 180.0
4 14 9 6.61 17.07 0.79 180.0
5 14 9 1602.58 65.83 38.04 180.0
6 14 9 35.53 21.77 5.42 180.0
7 14 9 1381.19 74.23 34.69 180.0
1 15 9 61.01 25.42 7.39 180.0
2 15 9 64.32 20.54 9.09 180.0
3 15 9 3.89 22.72 6.81 180.0
4 15 9 102.61 24.97 14.26 0.0
0 0 10 24876.75 1427.67 204.70 0.0
1 0 10 568.70 35.23 25.43 180.0
2 0 10 11696.00 184.97 105.24 0.0
3 0 10 2962.07 56.12 57.45 180.0
4 0 10 23207.73 402.25 140.38 0.0
5 0 10 25.26 7.04 5.82 180.0
6 0 10 387.64 9.85 19.40 0.0
7 0 10 597.17 22.08 27.22 180.0
8 0 10 6.24 11.66 2.50 180.0
9 0 10 2813.81 90.21 54.17 180.0
10 0 10 67.26 41.06 8.72 180.0
11 0 10 873.85 105.42 30.52 180.0
12 0 10 330.49 38.62 19.81 180.0
13 0 10 176.54 36.22 13.28 180.0
14 0 10 1592.26 114.51 36.69 180.0
15 0 10 10.62 24.90 5.81 0.0
1 1 10 507.28 10.86 24.97 180.0
2 1 10 2555.14 36.95 48.73 0.0
3 1 10 1970.14 29.79 47.46 180.0
4 1 10 4.29 3.41 1.88 0.0
5 1 10 1070.00 18.36 32.88 180.0
6 1 10 3575.91 54.96 58.17 0.0
7 1 10 301.40 8.90 16.96 0.0
8 1 10 1233.53 31.32 37.10 0.0
9 1 10 28.40 15.66 8.49 0.0
10 1 10 826.60 33.88 28.78 0.0
11 1 10 431.82 24.32 20.66 0.0
12 1 10 124.64 25.07 10.74 0.0
13 1 10 49.89 19.24 5.58 0.0
14 1 10 643.41 51.27 23.80 0.0
15 1 10 437.63 30.49 19.86 0.0
0 2 10 2401.55 48.99 49.48 180.0
1 2 10 43.55 5.49 8.14 0.0
2 2 10 2309.49 31.30 49.00 180.0
3 2 10 367.74 9.48 16.82 180.0
4 2 10 1144.34 18.69 32.53 180.0
5 2 10 252.94 8.50 15.84 0.0
6 2 10 243.19 6.83 14.69 180.0
7 2 10 32.42 4.21 4.80 180.0
8 2 10 131.16 6.14 11.85 0.0
9 2 10 466.31 24.23 22.56 0.0
10 2 10 95.03 9.45 8.86 0.0
11 2 10 6.61 14.40 0.70 0.0
12 2 10 396.90 22.70 19.13 0.0
13 2 10 475.89 33.35 22.18 0.0
14 2 10 208.62 23.74 14.56 0.0
15 2 10 34.71 25.24 11.38 180.0
1 3 10 1258.68 23.48 35.44 180.0
2 3 10 392.93 11.51 20.53 180.0
3 3 10 780.18 14.93 28.59 180.0
4 3 10 7.99 3.59 2.80 0.0
5 3 10 660.05 13.46 24.48 0.0
6 3 10 41.72 4.25 5.71 180.0
7 3 10 501.12 9.88 22.26 180.0
8 3 10 117.43 6.90 10.43 180.0
9 3 10 2860.52 47.72 52.73 0.0
10 3 10 149.04 10.90 12.00 180.0
11 3 10 51.27 15.05 6.25 0.0
12 3 10 97.76 18.34 8.65 0.0
13 3 10 47.41 23.48 10.57 180.0
14 3 10 125.13 23.14 8.60 180.0
15 3 10 505.24 35.39 23.42 0.0
0 4 10 3711.97 70.31 58.19 180.0
1 4 10 139.60 11.16 11.27 0.0
2 4 10 3679.00 44.86 60.73 180.0
3 4 10 6914.17 84.09 81.58 0.0
4 4 10 451.39 9.75 19.72 180.0
5 4 10 1996.28 33.86 44.11 0.0
6 4 10 499.23 12.47 21.34 180.0
7 4 10 1603.07 30.57 40.77 0.0
8 4 10 818.72 18.78 28.04 0.0
9 4 10 4490.04 85.95 66.20 0.0
10 4 10 481.74 16.95 22.20 0.0
11 4 10 1216.91 32.44 33.71 0.0
12 4 10 1070.37 46.13 33.64 0.0
13 4 10 497.79 29.12 21.67 0.0
14 4 10 347.13 34.56 18.11 0.0
15 4 10 77.73 30.86 8.66 0.0
1 5 10 122.11 8.84 13.03 0.0
2 5 10 2243.76 39.81 46.00 180.0
3 5 10 6381.82 77.09 78.82 0.0
4 5 10 41.12 6.99 3.97 0.0
5 5 10 1206.35 20.47 35.49 0.0
6 5 10 2306.90 34.10 48.91 180.0
7 5 10 1626.71 32.27 39.94 180.0
8 5 10 752.91 18.26 28.09 180.0
9 5 10 195.67 10.22 13.41 180.0
10 5 10 1385.56 32.36 37.65 180.0
11 5 10 283.12 24.47 17.45 180.0
12 5 10 4.78 13.65 4.45 0.0
13 5 10 1457.69 65.19 36.99 180.0
14 5 10 609.98 44.45 23.06 180.0
0 6 10 117.65 11.07 11.24 0.0
1 6 10 72.90 7.51 9.40 180.0
2 6 10 6628.17 102.11 81.13 0.0
3 6 10 110.99 7.24 11.64 180.0
4 6 10 206.17 8.28 14.49 0.0
5 6 10 91.59 6.09 10.08 180.0
6 6 10 143.82 9.75 11.50 0.0
7 6 10 1566.80 31.14 38.30 180.0
8 6 10 1086.00 22.63 31.62 180.0
9 6 10 2598.28 51.62 49.31 180.0
10 6 10 242.68 16.43 14.15 180.0
11 6 10 2639.75 68.19 49.55 180.0
12 6 10 2142.42 74.20 45.33 180.0
13 6 10 2461.85 98.85 47.24 180.0
14 6 10 652.67 42.41 26.82 180.0
1 7 10 2.40 7.11 1.95 0.0
2 7 10 890.51 21.08 30.22 0.0
3 7 10 66.32 7.10 8.04 180.0
4 7 10 950.62 20.82 30.79 0.0
5 7 10 83.03 8.33 8.63 0.0
6 7 10 3577.03 66.88 60.22 0.0
7 7 10 1728.05 38.29 41.19 180.0
8 7 10 661.11 19.06 25.06 0.0
9 7 10 0.00 12.28 1.80 180.0
10 7 10 970.59 36.77 30.20 0.0
11 7 10 213.67 19.35 13.21 0.0
12 7 10 172.28 19.08 12.52 0.0
13 7 10 112.47 24.15 11.26 0.0
14 7 10 30.32 35.60 5.91 180.0
0 8 10 468.96 33.68 23.34 0.0
1 8 10 1756.86 55.56 41.51 180.0
2 8 10 801.95 36.03 28.91 180.0
3 8 10 0.00 9.26 3.22 0.0
4 8 10 23.99 8.72 5.11 0.0
5 8 10 1226.49 29.30 33.95 180.0
6 8 10 2.00 9.11 1.67 180.0
7 8 10 953.20 24.97 30.42 0.0
8 8 10 71.40 10.63 7.80 0.0
9 8 10 649.76 24.69 24.90 180.0
10 8 10 3.99 12.82 3.58 180.0
11 8 10 728.49 36.62 27.21 0.0
12 8 10 0.00 22.77 0.96 180.0
13 8 10 160.33 28.27 10.60 0.0
1 9 10 134.45 15.10 10.41 180.0
2 9 10 352.74 19.28 20.08 180.0
3 9 10 105.47 14.10 11.39 0.0
4 9 10 454.30 17.26 21.55 0.0
5 9 10 1542.48 37.03 38.71 180.0
6 9 10 42.30 10.63 7.41 0.0
7 9 10 1161.32 33.13 34.06 0.0
8 9 10 303.78 16.25 19.28 180.0
9 9 10 223.76 22.60 14.64 180.0
10 9 10 244.65 19.58 15.64 0.0
11 9 10 112.58 19.76 10.38 0.0
12 9 10 27.50 18.48 6.36 180.0
0 10 10 2311.79 100.06 51.21 180.0
1 10 10 2321.19 78.19 49.24 0.0
2 10 10 442.40 23.29 23.65 180.0
3 10 10 155.80 18.95 15.17 180.0
4 10 10 2968.48 80.97 58.38 180.0
5 10 10 128.83 14.70 8.97 0.0
6 10 10 18.86 11.43 4.17 0.0
7 10 10 0.00 13.52 2.15 0.0
8 10 10 1127.13 38.25 34.25 180.0
9 10 10 695.87 48.02 27.02 0.0
10 10 10 23.13 14.37 5.27 0.0
11 10 10 629.45 46.25 24.38 0.0
12 10 10 0.00 20.10 0.88 0.0
1 11 10 788.67 42.65 25.30 0.0
2 11 10 48.74 15.39 8.23 180.0
3 11 10 255.93 20.85 14.65 0.0
4 11 10 951.50 35.74 30.84 180.0
5 11 10 547.00 22.64 22.44 0.0
6 11 10 714.80 31.29 26.95 180.0
7 11 10 19.19 12.32 4.92 0.0
8 11 10 417.37 29.83 19.81 180.0
9 11 10 58.85 18.26 7.38 0.0
10 11 10 371.67 43.92 19.52 180.0
11 11 10 135.59 21.13 11.73 180.0
0 12 10 2467.22 93.48 50.37 0.0
1 12 10 34.00 21.49 6.11 180.0
2 12 10 347.28 34.59 19.19 0.0
3 12 10 25.13 16.20 6.23 0.0
4 12 10 653.77 36.10 25.91 0.0
5 12 10 1276.11 49.22 34.91 180.0
6 12 10 41.52 16.42 8.04 0.0
7 12 10 131.72 26.25 10.97 180.0
8 12 10 10.67 19.42 0.77 0.0
9 12 10 429.44 65.54 17.69 180.0
10 12 10 130.43 29.97 11.95 180.0
1 13 10 892.76 36.33 29.02 180.0
2 13 10 509.46 36.23 22.87 0.0
3 13 10 315.51 30.67 18.78 180.0
4 13 10 142.93 29.15 10.03 0.0
5 13 10 92.21 24.45 9.54 180.0
6 13 10 356.78 26.18 18.54 0.0
7 13 10 52.66 24.18 7.29 180.0
8 13 10 1046.12 61.76 32.30 0.0
0 14 10 15.08 35.79 3.42 0.0
1 14 10 81.61 21.97 10.70 180.0
2 14 10 33.87 22.22 2.86 0.0
3 14 10 180.15 25.56 13.15 180.0
4 14 10 26.08 19.14 3.75 180.0
5 14 10 43.80 21.56 3.85 0.0
6 14 10 68.78 23.98 10.14 0.0
1 15 10 21.37 22.49 6.43 180.0
2 15 10 7.13 22.36 1.60 0.0
3 15 10 22.31 19.57 6.34 180.0
4 15 10 0.00 21.11 2.04 180.0
1 1 11 7607.75 109.43 87.05 180.0
2 1 11 2762.05 39.03 52.01 180.0
3 1 11 4211.94 61.77 63.49 180.0
4 1 11 30.93 3.98 5.90 180.0
5 1 11 4125.04 55.52 63.30 180.0
6 1 11 6.17 3.96 3.06 0.0
7 1 11 298.86 9.09 16.26 180.0
8 1 11 1111.50 22.99 33.86 180.0
9 1 11 16.11 10.41 3.02 180.0
10 1 11 0.00 14.51 0.32 0.0
11 1 11 60.48 15.94 7.93 0.0
12 1 11 9.47 23.48 3.67 180.0
13 1 11 304.00 29.01 17.74 0.0
14 1 11 229.87 31.26 15.72 0.0
15 1 11 113.96 23.75 8.58 0.0
0 2 11 7709.05 148.90 84.43 0.0
1 2 11 355.25 11.34 18.50 0.0
2 2 11 4391.19 55.98 62.59 180.0
3 2 11 240.85 8.25 14.11 180.0
4 2 11 300.77 9.12 16.10 0.0
5 2 11 4.52 3.91 1.57 0.0
6 2 11 390.03 9.11 18.95 180.0
7 2 11 13.26 4.23 4.42 180.0
8 2 11 6.27 3.39 1.31 180.0
9 2 11 462.41 30.43 21.83 0.0
10 2 11 47.55 8.37 6.48 0.0
11 2 11 339.48 20.00 18.33 0.0
12 2 11 569.11 41.54 23.99 180.0
13 2 11 844.18 53.10 27.59 0.0
14 2 11 17.03 25.04 4.73 180.0
15 2 11 442.51 45.48 22.52 0.0
1 3 11 16962.69 237.42 128.51 0.0
2 3 11 490.32 13.65 22.85 0.0
3 3 11 10915.77 133.93 101.15 0.0
4 3 11 19.10 6.27 4.82 180.0
5 3 11 3339.72 54.42 58.43 0.0
6 3 11 791.12 14.37 28.40 180.0
7 3 11 557.80 12.06 22.10 0.0
8 3 11 961.48 18.10 30.66 0.0
9 3 11 543.87 19.09 24.57 180.0
10 3 11 46.78 11.71 5.32 180.0
11 3 11 323.07 20.59 18.00 180.0
12 3 11 515.96 27.18 22.04 0.0
13 3 11 1809.96 69.52 38.48 180.0
14 3 11 125.82 20.93 11.56 180.0
15 3 11 602.38 46.04 22.69 180.0
0 4 11 9355.45 195.21 90.84 180.0
1 4 11 611.10 13.50 22.65 180.0
2 4 11 485.83 13.84 20.32 0.0
3 4 11 515.99 11.92 22.69 180.0
4 4 11 223.66 7.77 14.09 180.0
5 4 11 1341.26 23.28 36.16 0.0
6 4 11 1919.89 31.62 42.18 0.0
7 4 11 115.81 7.30 10.31 180.0
8 4 11 29.87 5.49 4.96 0.0
9 4 11 52.75 6.03 7.09 180.0
10 4 11 2556.89 50.82 49.81 0.0
11 4 11 14.52 6.64 6.13 0.0
12 4 11 228.14 35.71 14.77 0.0
13 4 11 163.95 26.13 12.35 0.0
14 4 11 145.62 21.06 11.81 0.0
15 4 11 674.69 73.84 28.73 180.0
1 5 11 9148.26 107.38 93.95 180.0
2 5 11 136.89 6.82 10.10 0.0
3 5 11 285.30 11.34 18.28 180.0
4 5 11 883.02 17.61 29.03 0.0
5 5 11 1412.22 25.65 37.13 180.0
6 5 11 34.02 6.85 4.48 180.0
7 5 11 5.49 6.94 1.92 180.0
8 5 11 22.54 6.28 4.18 180.0
9 5 11 536.12 14.64 23.70 0.0
10 5 11 28.95 13.80 2.37 180.0
11 5 11 455.54 25.11 22.77 0.0
12 5 11 443.61 38.46 20.63 180.0
13 5 11 104.25 20.27 7.64 0.0
14 5 11 21.18 40.70 4.00 180.0
0 6 11 457.43 19.70 22.18 180.0
1 6 11 848.19 27.11 30.14 180.0
2 6 11 103.76 7.03 10.12 0.0
3 6 11 2.35 5.37 0.88 0.0
4 6 11 881.51 17.85 29.23 0.0
5 6 11 1022.78 23.71 31.63 0.0
6 6 11 3.81 6.34 2.29 180.0
7 6 11 395.07 14.10 19.54 180.0
8 6 11 870.33 22.39 30.32 180.0
9 6 11 17.05 7.22 4.11 180.0
10 6 11 1374.98 42.31 36.16 0.0
11 6 11 229.50 18.89 16.10 180.0
12 6 11 70.55 14.41 8.44 0.0
13 6 11 112.59 28.17 9.29 0.0
14 6 11 67.38 23.40 10.97 0.0
1 7 11 1401.32 28.79 36.70 180.0
2 7 11 31.62 7.52 3.58 180.0
3 7 11 3325.93 58.93 57.85 180.0
4 7 11 242.11 11.40 15.61 180.0
5 7 11 7.52 10.36 2.80 0.0
6 7 11 644.47 18.81 24.39 0.0
7 7 11 547.68 16.62 22.49 180.0
8 7 11 45.16 8.10 6.69 180.0
9 7 11 1348.68 38.99 37.02 0.0
10 7 11 140.51 20.74 11.43 180.0
11 7 11 17.51 15.08 2.99 180.0
12 7 11 2.63 16.55 1.58 180.0
13 7 11 690.52 41.70 26.01 0.0
0 8 11 47.51 15.65 6.20 180.0
1 8 11 23.22 9.01 4.14 180.0
2 8 11 608.31 30.23 23.76 0.0
3 8 11 23.70 6.52 3.99 0.0
4 8 11 56.65 8.98 6.00 180.0
5 8 11 773.33 21.48 27.54 0.0
6 8 11 657.12 19.48 26.79 180.0
7 8 11 0.00 10.12 2.16 180.0
8 8 11 21.22 10.39 2.95 0.0
9 8 11 0.00 14.53 1.21 0.0
10 8 11 697.09 35.72 26.42 180.0
11 8 11 290.53 29.67 17.59 0.0
12 8 11 31.52 22.18 6.69 180.0
13 8 11 2.60 21.87 2.04 180.0
1 9 11 9540.65 226.89 96.36 0.0
2 9 11 14.30 10.54 5.42 0.0
3 9 11 3678.15 98.83 59.32 0.0
4 9 11 49.55 9.99 7.94 180.0
5 9 11 1581.02 42.71 39.42 0.0
6 9 11 6.44 10.33 1.47 0.0
7 9 11 167.72 17.19 13.81 0.0
8 9 11 86.34 18.04 9.98 0.0
9 9 11 960.02 37.58 28.78 180.0
10 9 11 39.81 14.84 7.34 0.0
11 9 11 313.79 25.89 16.80 180.0
12 9 11 32.11 20.97 4.16 0.0
0 10 11 3.61 17.57 0.72 180.0
1 10 11 95.65 16.98 9.08 180.0
2 10 11 61.93 13.36 9.85 180.0
3 10 11 238.47 18.50 14.67 0.0
4 10 11 55.46 11.61 7.47 180.0
5 10 11 165.77 15.75 14.04 0.0
6 10 11 0.00 12.18 1.74 0.0
7 10 11 152.45 29.97 14.12 0.0
8 10 11 367.50 32.19 19.63 0.0
9 10 11 44.67 18.84 8.52 0.0
10 10 11 0.00 17.07 1.80 180.0
11 10 11 372.31 29.80 20.74 0.0
1 11 11 35.46 17.94 5.04 180.0
2 11 11 212.63 22.59 15.33 0.0
3 11 11 21.37 14.23 2.50 0.0
4 11 11 8.01 12.62 0.52 180.0
5 11 11 40.21 13.94 7.13 0.0
6 11 11 14.50 12.54 3.75 0.0
7 11 11 3.05 12.73 2.61 0.0
8 11 11 136.59 25.64 12.84 180.0
9 11 11 0.00 32.21 1.46 180.0
10 11 11 704.41 48.63 27.60 0.0
0 12 11 32.47 37.72 0.29 180.0
1 12 11 105.01 20.33 10.10 0.0
2 12 11 81.04 16.03 6.18 180.0
3 12 11 428.99 26.93 20.36 180.0
4 12 11 108.28 19.62 8.22 0.0
5 12 11 1457.82 50.24 38.17 180.0
6 12 11 0.00 15.53 0.47 0.0
7 12 11 99.15 32.88 14.48 180.0
8 12 11 33.15 29.76 6.75 180.0
9 12 11 899.25 103.27 32.65 180.0
1 13 11 1351.15 48.30 36.97 180.0
2 13 11 45.68 16.20 4.91 180.0
3 13 11 2375.91 81.72 46.36 180.0
4 13 11 28.05 19.40 4.44 180.0
5 13 11 435.52 26.95 22.32 180.0
6 13 11 104.99 20.46 11.00 180.0
7 13 11 4.98 23.28 5.39 180.0
8 13 11 29.86 25.14 4.58 0.0
0 14 11 0.00 25.69 1.19 0.0
1 14 11 0.00 36.60 2.51 0.0
2 14 11 336.30 26.51 18.12 180.0
3 14 11 18.78 17.61 2.05 0.0
4 14 11 33.19 22.64 4.38 180.0
5 14 11 316.88 27.94 19.20 180.0
6 14 11 0.00 48.55 7.27 180.0
1 15 11 1403.60 54.42 36.46 0.0
2 15 11 43.11 30.81 3.21 180.0
3 15 11 894.83 58.62 27.64 0.0
0 0 12 7216.25 254.59 86.81 0.0
1 0 12 3411.36 80.67 54.19 180.0
2 0 12 11840.75 205.62 105.25 0.0
3 0 12 1136.12 25.51 32.56 0.0
4 0 12 1401.48 33.32 38.50 0.0
5 0 12 3207.92 65.37 57.63 0.0
6 0 12 1.91 4.97 1.08 180.0
7 0 12 1682.64 42.01 40.79 0.0
8 0 12 967.95 42.35 29.29 0.0
9 0 12 22.16 17.76 8.60 0.0
10 0 12 1597.13 82.05 37.83 180.0
11 0 12 1013.92 65.90 30.26 0.0
12 0 12 1907.14 114.08 41.72 180.0
13 0 12 67.01 32.94 8.55 0.0
14 0 12 110.44 45.44 10.71 180.0
15 0 12 0.00 28.57 0.48 180.0
1 1 12 72.40 7.04 12.28 0.0
2 1 12 1641.17 30.18 40.19 0.0
3 1 12 197.47 8.38 10.13 180.0
4 1 12 3899.86 55.05 62.39 0.0
5 1 12 104.26 6.22 10.96 0.0
6 1 12 3839.88 61.39 61.72 0.0
7 1 12 309.77 9.33 17.46 180.0
8 1 12 1076.45 25.15 33.46 0.0
9 1 12 283.50 24.33 18.16 0.0
10 1 12 4319.00 130.84 63.92 0.0
11 1 12 399.72 24.73 19.35 180.0
12 1 12 0.00 18.40 4.11 0.0
13 1 12 2.78 23.22 3.51 180.0
14 1 12 61.60 28.21 7.12 0.0
15 1 12 186.58 28.13 14.16 180.0
0 2 12 125.35 14.83 12.89 180.0
1 2 12 1441.97 25.84 36.01 0.0
2 2 12 137.31 7.12 11.20 0.0
3 2 12 2553.02 37.39 49.57 180.0
4 2 12 39.82 6.99 7.59 180.0
5 2 12 12.73 6.72 6.40 180.0
6 2 12 440.33 13.76 20.78 180.0
7 2 12 1589.84 30.89 39.96 180.0
8 2 12 55.90 7.28 7.43 0.0
9 2 12 16.27 9.17 2.72 180.0
10 2 12 253.32 14.08 16.44 180.0
11 2 12 154.02 23.23 14.16 180.0
12 2 12 779.79 61.41 28.90 0.0
13 2 12 9.07 18.30 6.02 180.0
14 2 12 1.69 32.29 6.68 180.0
15 2 12 36.48 22.48 2.27 0.0
1 3 12 161.25 8.41 12.80 0.0
2 3 12 713.64 17.60 25.60 180.0
3 3 12 187.74 9.49 15.01 180.0
4 3 12 17.40 5.50 3.87 180.0
5 3 12 325.05 10.14 18.18 0.0
6 3 12 2.36 4.73 1.19 0.0
7 3 12 162.49 7.51 12.77 0.0
8 3 12 131.36 7.77 11.27 180.0
9 3 12 74.14 7.10 9.13 0.0
10 3 12 600.69 22.46 24.83 0.0
11 3 12 118.67 11.07 10.23 0.0
12 3 12 602.01 37.57 24.92 0.0
13 3 12 14.57 22.10 0.72 0.0
14 3 12 282.84 43.47 16.70 0.0
0 4 12 1280.72 28.71 35.39 180.0
1 4 12 4.03 6.02 0.16 0.0
2 4 12 2232.17 34.33 46.15 180.0
3 4 12 20.45 4.96 3.73 0.0
4 4 12 76.06 7.51 8.69 0.0
5 4 12 2237.75 44.70 46.20 180.0
6 4 12 154.42 8.35 13.39 180.0
7 4 12 770.59 18.90 27.72 180.0
8 4 12 204.71 11.80 14.09 180.0
9 4 12 204.21 9.18 14.26 180.0
10 4 12 209.52 14.31 14.69 0.0
11 4 12 891.88 35.91 29.90 180.0
12 4 12 11.16 23.80 4.49 180.0
13 4 12 48.48 20.80 6.06 180.0
14 4 12 1.91 24.21 2.35 180.0
1 5 12 5939.97 82.13 77.54 180.0
2 5 12 10676.61 145.46 102.11 180.0
3 5 12 1973.45 30.47 45.18 180.0
4 5 12 2475.22 33.67 49.47 180.0
5 5 12 1969.92 34.94 44.22 180.0
6 5 12 7362.45 115.75 84.20 180.0
7 5 12 1626.76 32.42 40.81 180.0
8 5 12 8059.85 147.49 88.27 180.0
9 5 12 1510.13 34.63 38.91 180.0
10 5 12 7254.51 177.22 83.50 180.0
11 5 12 31.11 14.86 5.59 180.0
12 5 12 62.18 20.98 7.91 180.0
13 5 12 0.00 22.39 3.78 180.0
14 5 12 880.60 56.14 28.85 180.0
0 6 12 1183.18 34.21 37.09 0.0
1 6 12 282.45 17.00 18.41 0.0
2 6 12 529.94 12.80 23.07 0.0
3 6 12 573.04 13.69 24.56 0.0
4 6 12 1124.00 21.35 32.10 0.0
5 6 12 4172.44 67.56 63.37 0.0
6 6 12 884.65 19.75 29.41 0.0
7 6 12 2996.72 56.67 53.99 0.0
8 6 12 428.65 20.65 19.89 0.0
9 6 12 881.84 27.44 30.09 0.0
10 6 12 259.44 17.97 16.43 0.0
11 6 12 1160.65 43.89 31.08 0.0
12 6 12 216.66 25.68 12.32 180.0
13 6 12 264.40 29.31 15.55 0.0
14 6 12 3.16 24.16 2.20 180.0
1 7 12 967.95 23.79 32.25 0.0
2 7 12 10.38 5.32 4.26 0.0
3 7 12 3796.89 72.78 60.56 0.0
4 7 12 7660.65 122.04 85.47 0.0
5 7 12 573.41 15.94 23.86 0.0
6 7 12 3194.85 64.12 55.85 0.0
7 7 12 98.03 10.13 10.05 180.0
8 7 12 992.07 22.72 30.92 0.0
9 7 12 517.17 25.23 22.61 0.0
10 7 12 420.21 26.51 20.49 0.0
11 7 12 101.46 18.57 10.43 180.0
12 7 12 162.88 23.80 13.48 0.0
13 7 12 9.55 20.96 2.04 180.0
0 8 12 19.52 12.91 1.02 180.0
1 8 12 3345.13 69.99 57.38 180.0
2 8 12 859.23 28.25 29.91 180.0
3 8 12 1129.35 27.78 32.93 0.0
4 8 12 1503.03 36.03 38.25 180.0
5 8 12 3067.14 59.68 56.73 180.0
6 8 12 13.23 9.03 4.01 0.0
7 8 12 463.26 23.93 22.05 0.0
8 8 12 788.14 34.30 27.02 180.0
9 8 12 319.05 29.11 18.57 180.0
10 8 12 535.62 28.59 22.05 0.0
11 8 12 18.93 17.66 1.27 180.0
12 8 12 46.26 16.48 4.84 180.0
1 9 12 45.88 11.54 2.45 0.0
2 9 12 253.59 18.91 16.86 0.0
3 9 12 0.15 8.02 0.25 0.0
4 9 12 62.27 10.31 7.71 0.0
5 9 12 346.56 17.58 18.75 180.0
6 9 12 401.51 20.25 22.02 0.0
7 9 12 452.72 22.04 21.03 0.0
8 9 12 67.61 23.59 9.01 0.0
9 9 12 19.80 16.13 5.92 180.0
10 9 12 261.82 25.18 18.42 0.0
11 9 12 0.00 17.29 3.12 180.0
12 9 12 137.68 23.85 13.18 0.0
0 10 12 1134.83 71.17 33.03 180.0
1 10 12 576.72 30.26 26.08 0.0
2 10 12 0.00 15.18 2.78 180.0
3 10 12 1720.82 49.55 42.62 180.0
4 10 12 27.60 9.79 5.34 180.0
5 10 12 10.38 11.50 3.89 0.0
6 10 12 150.96 18.62 12.91 180.0
7 10 12 2629.16 155.53 48.89 180.0
8 10 12 15.54 16.40 4.60 180.0
9 10 12 25.70 22.66 5.72 180.0
10 10 12 14.98 24.45 4.51 180.0
11 10 12 4.64 19.78 4.89 180.0
1 11 12 155.86 22.44 11.30 180.0
2 11 12 222.65 21.93 15.02 180.0
3 11 12 285.90 23.49 13.40 180.0
4 11 12 1886.49 60.94 42.34 180.0
5 11 12 0.00 14.55 3.46 0.0
6 11 12 1058.01 38.74 31.32 180.0
7 11 12 96.39 34.43 6.99 180.0
8 11 12 1624.90 67.74 39.50 180.0
9 11 12 119.37 20.88 8.37 0.0
10 11 12 209.27 23.31 16.05 180.0
0 12 12 146.13 40.02 10.75 0.0
1 12 12 119.70 26.17 12.07 180.0
2 12 12 722.12 35.53 26.18 0.0
3 12 12 1192.17 48.58 34.91 0.0
4 12 12 64.71 18.43 8.75 0.0
5 12 12 240.29 20.35 14.09 0.0
6 12 12 191.42 21.06 13.41 0.0
7 12 12 616.28 37.95 24.79 0.0
8 12 12 204.20 26.00 13.17 180.0
9 12 12 446.09 34.87 20.29 0.0
1 13 12 126.85 21.06 10.32 0.0
2 13 12 102.08 20.79 10.67 0.0
3 13 12 121.59 26.38 12.10 0.0
4 13 12 0.00 17.81 1.96 0.0
5 13 12 235.33 25.73 13.94 0.0
6 13 12 171.33 33.36 12.81 0.0
7 13 12 10.40 44.24 0.77 180.0
0 14 12 14.76 38.76 5.65 0.0
1 14 12 33.66 20.33 0.26 180.0
2 14 12 279.00 26.61 17.55 180.0
3 14 12 5.28 30.39 3.55 180.0
4 14 12 34.23 27.63 6.79 180.0
5 14 12 6.29 26.51 4.87 180.0
1 15 12 679.05 50.81 25.14 0.0
1 1 13 342.98 14.54 19.16 0.0
2 1 13 187.59 8.82 14.01 0.0
3 1 13 204.44 8.91 14.60 0.0
4 1 13 32.23 4.69 4.60 0.0
5 1 13 722.31 14.57 26.54 180.0
6 1 13 1238.38 22.32 33.99 0.0
7 1 13 420.24 13.56 20.40 0.0
8 1 13 166.72 8.88 13.27 0.0
9 1 13 47.68 16.78 9.04 0.0
10 1 13 165.68 26.55 12.61 0.0
11 1 13 246.44 30.53 16.60 180.0
12 1 13 704.16 37.01 24.82 0.0
13 1 13 68.83 21.96 6.60 0.0
14 1 13 4.60 29.45 3.47 0.0
0 2 13 3346.16 65.14 53.16 0.0
1 2 13 2046.09 33.63 43.00 180.0
2 2 13 1312.85 23.51 36.30 0.0
3 2 13 2900.10 45.16 55.33 180.0
4 2 13 2095.66 35.23 44.58 0.0
5 2 13 5779.72 86.05 76.50 180.0
6 2 13 24.21 5.77 3.99 180.0
7 2 13 12172.80 205.84 106.06 180.0
8 2 13 1076.65 28.58 32.58 0.0
9 2 13 4426.52 80.37 66.30 180.0
10 2 13 223.72 28.53 15.07 180.0
11 2 13 216.85 22.13 13.45 180.0
12 2 13 15.59 13.94 3.47 180.0
13 2 13 1243.95 64.68 35.05 180.0
14 2 13 0.00 22.46 2.48 180.0
1 3 13 162.47 9.12 13.93 180.0
2 3 13 142.66 8.36 11.57 0.0
3 3 13 893.34 20.47 29.52 0.0
4 3 13 173.46 12.32 13.65 0.0
5 3 13 91.79 8.19 9.22 180.0
6 3 13 476.49 13.52 21.83 180.0
7 3 13 302.28 9.19 17.71 180.0
8 3 13 39.04 6.09 7.33 0.0
9 3 13 418.27 9.93 20.07 180.0
10 3 13 199.79 13.30 14.06 180.0
11 3 13 268.93 21.14 16.71 0.0
12 3 13 266.86 26.54 17.81 180.0
13 3 13 127.83 27.86 10.44 180.0
14 3 13 296.54 33.45 16.28 180.0
0 4 13 795.56 46.49 26.89 180.0
1 4 13 125.27 9.86 10.56 0.0
2 4 13 826.43 20.39 27.68 0.0
3 4 13 20.49 7.83 2.89 180.0
4 4 13 2053.56 34.50 44.51 180.0
5 4 13 8890.69 149.75 92.51 0.0
6 4 13 1271.00 28.70 33.81 0.0
7 4 13 1316.78 33.03 35.50 0.0
8 4 13 519.48 17.66 23.41 180.0
9 4 13 3049.44 70.85 53.35 0.0
10 4 13 30.21 11.82 4.41 0.0
11 4 13 2012.78 73.92 42.82 0.0
12 4 13 101.13 30.73 9.54 0.0
13 4 13 1082.33 59.08 31.49 0.0
14 4 13 13.49 23.41 5.42 0.0
1 5 13 1879.28 34.99 42.75 180.0
2 5 13 78.29 8.46 8.27 0.0
3 5 13 1979.11 30.76 44.98 180.0
4 5 13 641.95 15.59 26.52 180.0
5 5 13 441.82 13.73 19.98 0.0
6 5 13 629.01 17.28 24.06 0.0
7 5 13 54.65 8.43 7.06 0.0
8 5 13 313.66 14.00 18.55 180.0
9 5 13 496.56 17.44 22.28 0.0
10 5 13 274.52 22.38 16.51 0.0
11 5 13 556.82 29.68 23.30 0.0
12 5 13 2.94 17.59 3.47 0.0
13 5 13 201.30 23.76 14.19 0.0
14 5 13 50.44 22.49 7.55 0.0
0 6 13 792.57 30.84 29.06 180.0
1 6 13 798.08 18.01 29.04 180.0
2 6 13 2112.00 37.89 46.34 0.0
3 6 13 104.75 6.05 10.24 0.0
4 6 13 20.70 5.88 2.42 0.0
5 6 13 4913.93 76.02 69.35 0.0
6 6 13 167.72 11.24 14.01 0.0
7 6 13 144.47 14.25 12.18 0.0
8 6 13 1.02 10.84 4.88 0.0
9 6 13 51.49 11.37 5.85 180.0
10 6 13 10.40 12.68 0.61 0.0
11 6 13 30.76 13.25 5.01 180.0
12 6 13 23.56 21.28 3.69 180.0
13 6 13 198.20 28.02 14.72 0.0
1 7 13 425.39 13.90 20.20 0.0
2 7 13 611.58 19.08 23.26 180.0
3 7 13 466.55 18.62 23.23 180.0
4 7 13 327.39 12.41 18.38 0.0
5 7 13 154.56 10.78 13.04 0.0
6 7 13 662.52 19.30 24.71 180.0
7 7 13 32.63 8.25 6.10 180.0
8 7 13 152.43 13.29 13.73 0.0
9 7 13 125.98 15.43 10.72 0.0
10 7 13 90.28 15.41 8.92 180.0
11 7 13 249.04 21.14 15.19 180.0
12 7 13 16.14 24.28 3.02 0.0
13 7 13 37.41 32.42 5.97 180.0
0 8 13 1721.05 56.87 44.02 0.0
1 8 13 291.27 14.65 17.03 180.0
2 8 13 34.20 8.17 4.86 180.0
3 8 13 218.85 12.13 13.52 180.0
4 8 13 768.09 24.78 27.99 0.0
5 8 13 1524.29 38.66 39.59 180.0
6 8 13 0.00 9.77 2.52 180.0
7 8 13 1642.37 40.68 39.06 180.0
8 8 13 86.46 20.14 8.96 0.0
9 8 13 2664.76 71.88 48.61 180.0
10 8 13 32.00 13.55 2.75 180.0
11 8 13 646.25 40.28 24.40 180.0
12 8 13 135.17 30.21 12.12 180.0
1 9 13 499.40 34.99 23.50 0.0
2 9 13 0.00 12.75 0.83 0.0
3 9 13 855.25 23.20 30.54 0.0
4 9 13 8.76 8.21 3.77 180.0
5 9 13 149.16 13.67 11.08 180.0
6 9 13 2.02 10.66 4.52 180.0
7 9 13 132.44 16.41 12.54 180.0
8 9 13 191.49 29.61 13.21 180.0
9 9 13 713.06 33.53 25.26 180.0
10 9 13 33.89 17.07 3.99 180.0
11 9 13 185.90 24.95 13.29 180.0
0 10 13 18.56 48.49 0.53 0.0
1 10 13 321.43 43.21 18.38 0.0
2 10 13 185.30 19.73 14.60 180.0
3 10 13 604.16 23.47 23.08 0.0
4 10 13 131.45 23.70 11.36 180.0
5 10 13 246.46 26.83 13.38 0.0
6 10 13 27.54 13.34 2.38 0.0
7 10 13 1444.63 62.30 36.76 0.0
8 10 13 0.00 24.28 0.91 0.0
9 10 13 1091.55 53.48 30.77 0.0
10 10 13 0.00 21.26 2.07 0.0
11 10 13 994.76 44.20 28.56 0.0
1 11 13 1001.93 45.66 30.68 180.0
2 11 13 136.40 16.53 10.65 180.0
3 11 13 34.81 12.89 5.77 180.0
4 11 13 52.02 14.04 7.01 180.0
5 11 13 92.27 17.85 10.04 180.0
6 11 13 227.52 22.59 15.42 180.0
7 11 13 21.29 21.49 5.77 180.0
8 11 13 276.01 27.77 19.15 180.0
9 11 13 76.87 23.41 7.62 180.0
10 11 13 37.18 29.84 6.91 180.0
0 12 13 609.83 91.88 27.37 180.0
1 12 13 7.03 14.40 0.97 180.0
2 12 13 701.12 37.15 27.57 180.0
3 12 13 9.31 14.04 1.04 180.0
4 12 13 0.00 16.67 5.85 180.0
5 12 13 119.44 31.83 13.37 0.0
6 12 13 504.74 37.75 21.01 180.0
7 12 13 101.40 27.37 9.67 0.0
8 12 13 114.88 24.79 11.64 180.0
1 13 13 145.29 24.86 12.02 0.0
2 13 13 0.00 24.13 4.56 0.0
3 13 13 95.48 25.51 11.29 0.0
4 13 13 62.21 25.39 6.48 0.0
5 13 13 35.56 21.97 4.81 0.0
6 13 13 90.08 42.61 9.07 0.0
7 13 13 64.03 27.74 6.72 0.0
0 14 13 565.52 59.82 22.48 0.0
1 14 13 2.59 26.01 2.30 180.0
2 14 13 53.79 25.61 8.34 0.0
3 14 13 623.29 52.26 23.05 180.0
4 14 13 77.76 23.39 9.32 0.0
0 0 14 9138.69 283.06 95.16 0.0
1 0 14 72.87 15.79 7.12 0.0
2 0 14 8982.44 151.22 92.11 0.0
3 0 14 162.07 12.84 11.50 0.0
4 0 14 152.14 10.09 10.16 180.0
5 0 14 1132.83 29.23 33.90 180.0
6 0 14 962.39 27.92 31.93 0.0
7 0 14 131.31 8.09 10.13 0.0
8 0 14 288.73 18.01 18.06 180.0
9 0 14 59.01 34.47 6.90 180.0
10 0 14 1686.68 86.53 40.11 180.0
11 0 14 537.44 53.38 24.00 180.0
12 0 14 3012.64 158.28 54.39 180.0
13 0 14 52.40 28.06 8.29 0.0
14 0 14 1062.22 80.19 32.85 180.0
1 1 14 4861.47 74.44 68.55 180.0
2 1 14 107.23 6.44 11.47 0.0
3 1 14 1455.71 24.69 38.96 180.0
4 1 14 1454.09 25.60 37.36 0.0
5 1 14 1557.52 28.57 39.06 180.0
6 1 14 118.93 6.99 11.12 0.0
7 1 14 46.71 6.42 7.83 180.0
8 1 14 752.39 14.23 28.50 0.0
9 1 14 27.55 14.07 5.93 0.0
10 1 14 79.37 14.46 11.34 0.0
11 1 14 7.77 14.46 3.31 180.0
12 1 14 1134.70 48.44 33.68 0.0
13 1 14 581.41 44.41 22.62 0.0
14 1 14 365.66 33.12 19.05 180.0
0 2 14 546.61 22.89 24.97 180.0
1 2 14 808.34 17.39 29.30 0.0
2 2 14 1501.99 26.31 38.06 180.0
3 2 14 83.16 8.27 8.83 180.0
4 2 14 178.53 7.73 12.77 0.0
5 2 14 254.26 16.35 14.99 0.0
6 2 14 1612.94 30.48 39.56 180.0
7 2 14 3.62 6.05 0.99 180.0
8 2 14 497.39 13.47 21.48 0.0
9 2 14 0.00 12.13 3.12 180.0
10 2 14 127.15 32.16 10.38 0.0
11 2 14 4.35 13.67 2.73 0.0
12 2 14 283.40 26.38 16.32 0.0
13 2 14 69.92 18.90 6.81 180.0
14 2 14 197.92 27.35 16.83 0.0
1 3 14 85.23 8.98 9.67 180.0
2 3 14 135.83 9.96 11.31 180.0
3 3 14 0.00 7.05 1.03 180.0
4 3 14 573.96 18.19 24.24 180.0
5 3 14 1130.98 25.96 32.94 180.0
6 3 14 6.76 5.57 0.87 0.0
7 3 14 102.74 10.90 10.45 180.0
8 3 14 1757.24 38.63 42.31 180.0
9 3 14 174.53 12.34 14.14 180.0
10 3 14 588.36 31.77 24.61 0.0
11 3 14 778.33 35.62 27.90 180.0
12 3 14 0.00 28.58 4.64 180.0
13 3 14 242.11 32.90 14.41 0.0
14 3 14 0.00 30.16 2.35 0.0
0 4 14 14775.06 376.91 118.83 180.0
1 4 14 0.00 6.39 0.24 180.0
2 4 14 9263.37 146.12 94.40 180.0
3 4 14 997.41 24.31 31.35 180.0
4 4 14 2053.30 40.99 45.78 180.0
5 4 14 18.00 8.10 3.97 180.0
6 4 14 1409.08 30.17 37.43 180.0
7 4 14 943.40 24.67 30.69 180.0
8 4 14 510.00 15.48 21.68 180.0
9 4 14 9.28 7.82 2.88 180.0
10 4 14 122.32 13.54 11.22 0.0
11 4 14 92.96 32.76 10.68 180.0
12 4 14 601.71 35.75 23.05 0.0
13 4 14 57.49 28.87 5.94 0.0
14 4 14 35.67 29.57 3.51 0.0
1 5 14 3142.13 47.73 55.86 0.0
2 5 14 1632.09 33.24 40.24 180.0
3 5 14 2461.32 43.24 49.55 0.0
4 5 14 114.68 12.88 10.99 0.0
5 5 14 50.60 8.47 8.03 0.0
6 5 14 120.34 9.62 11.33 0.0
7 5 14 2349.26 49.80 47.25 0.0
8 5 14 27.76 7.83 5.20 180.0
9 5 14 68.25 15.63 9.15 180.0
10 5 14 286.67 24.28 15.51 180.0
11 5 14 0.00 21.59 3.32 0.0
12 5 14 1146.42 56.66 32.32 0.0
13 5 14 4.71 16.84 3.61 0.0
0 6 14 22654.79 470.85 142.54 0.0
1 6 14 127.10 12.16 11.75 180.0
2 6 14 5326.46 87.44 72.72 0.0
3 6 14 139.96 9.59 11.63 180.0
4 6 14 5161.50 90.11 71.23 0.0
5 6 14 162.54 10.68 12.55 180.0
6 6 14 4435.13 83.45 65.23 0.0
7 6 14 22.34 10.33 4.63 180.0
8 6 14 539.53 29.44 23.41 0.0
9 6 14 85.43 15.80 8.20 180.0
10 6 14 0.00 14.94 2.10 0.0
11 6 14 316.39 30.23 20.24 0.0
12 6 14 266.93 27.26 14.91 180.0
13 6 14 159.77 30.62 11.38 180.0
1 7 14 3850.46 72.39 62.04 180.0
2 7 14 0.00 6.99 1.89 0.0
3 7 14 6693.55 108.41 80.67 180.0
4 7 14 1891.51 36.57 43.31 0.0
5 7 14 82.84 8.30 8.17 180.0
6 7 14 2896.59 54.73 51.62 0.0
7 7 14 147.93 12.92 11.23 180.0
8 7 14 52.15 15.08 8.09 0.0
9 7 14 467.34 49.77 23.05 0.0
10 7 14 0.00 18.44 1.96 0.0
11 7 14 25.88 16.03 5.48 180.0
12 7 14 305.60 29.17 17.48 0.0
0 8 14 2554.95 64.47 52.32 180.0
1 8 14 1458.72 31.55 38.21 180.0
2 8 14 1161.22 28.63 34.04 0.0
3 8 14 3334.71 67.98 57.38 0.0
4 8 14 1881.06 46.44 43.76 180.0
5 8 14 76.58 13.00 7.58 0.0
6 8 14 5.30 8.69 2.64 0.0
7 8 14 614.44 20.90 24.94 0.0
8 8 14 88.67 15.29 10.23 180.0
9 8 14 177.17 26.00 13.53 0.0
10 8 14 58.96 20.44 6.32 0.0
11 8 14 0.00 26.55 0.11 0.0
12 8 14 107.36 36.21 11.58 180.0
1 9 14 85.02 15.89 8.19 180.0
2 9 14 30.55 10.96 6.42 0.0
3 9 14 431.46 17.67 22.41 180.0
4 9 14 20.16 9.92 3.24 180.0
5 9 14 21.94 16.52 5.27 180.0
6 9 14 493.64 21.78 23.18 180.0
7 9 14 9.78 15.36 3.07 180.0
8 9 14 0.00 17.87 2.49 180.0
9 9 14 276.96 26.15 16.32 180.0
10 9 14 23.46 21.03 2.34 0.0
11 9 14 164.39 24.46 15.11 0.0
0 10 14 18.03 25.52 6.42 180.0
1 10 14 64.08 11.89 10.47 0.0
2 10 14 1501.73 48.92 37.73 180.0
3 10 14 0.00 14.57 1.46 180.0
4 10 14 65.36 12.43 9.68 0.0
5 10 14 239.12 16.60 14.73 0.0
6 10 14 238.91 19.69 16.15 180.0
7 10 14 106.16 20.36 10.12 0.0
8 10 14 29.53 16.83 7.13 0.0
9 10 14 48.36 16.90 6.54 0.0
10 10 14 26.09 24.12 1.02 180.0
1 11 14 2248.52 131.00 46.42 0.0
2 11 14 62.23 15.41 8.53 180.0
3 11 14 1041.94 35.56 33.42 0.0
4 11 14 478.64 23.35 20.95 180.0
5 11 14 1092.92 41.97 32.31 0.0
6 11 14 246.44 22.28 13.81 180.0
7 11 14 36.43 19.02 3.88 180.0
8 11 14 292.14 32.51 16.38 180.0
9 11 14 0.00 25.70 3.40 0.0
0 12 14 480.59 64.57 20.35 0.0
1 12 14 48.03 28.04 7.45 180.0
2 12 14 1942.10 74.47 43.95 0.0
3 12 14 2.64 21.42 2.26 180.0
4 12 14 320.32 28.60 17.92 0.0
5 12 14 88.28 19.32 10.66 180.0
6 12 14 250.55 41.42 15.05 0.0
7 12 14 0.00 42.17 3.71 180.0
8 12 14 86.50 49.10 11.96 180.0
1 13 14 90.92 22.11 11.55 180.0
2 13 14 11.70 23.45 3.55 180.0
3 13 14 100.59 22.53 7.64 0.0
4 13 14 154.08 28.56 10.81 0.0
5 13 14 131.05 33.14 10.68 180.0
6 13 14 86.55 36.55 10.68 0.0
0 14 14 75.82 42.90 4.90 0.0
1 14 14 7.54 24.63 2.32 0.0
2 14 14 77.09 23.44 6.51 0.0
3 14 14 147.37 27.57 12.14 0.0
1 1 15 115.70 8.47 12.67 180.0
2 1 15 243.42 8.54 15.56 0.0
3 1 15 2344.02 36.01 48.69 180.0
4 1 15 155.06 10.99 13.23 180.0
5 1 15 2.79 8.76 3.88 180.0
6 1 15 913.03 19.94 29.91 180.0
7 1 15 62.25 7.24 8.78 180.0
8 1 15 25.71 7.30 6.46 0.0
9 1 15 150.36 25.07 14.26 0.0
10 1 15 468.47 31.71 21.65 180.0
11 1 15 204.90 23.66 16.95 0.0
12 1 15 17.17 16.30 6.58 180.0
13 1 15 80.04 24.18 7.32 0.0
14 1 15 181.77 49.97 13.73 180.0
0 2 15 232.03 15.25 13.63 180.0
1 2 15 543.94 15.98 21.83 180.0
2 2 15 317.36 10.93 17.33 180.0
3 2 15 38.54 6.24 5.43 0.0
4 2 15 257.70 8.87 15.96 180.0
5 2 15 3086.98 54.67 54.96 180.0
6 2 15 99.59 6.66 10.41 180.0
7 2 15 22.83 6.18 3.99 180.0
8 2 15 98.40 9.26 10.56 180.0
9 2 15 997.38 36.10 32.59 180.0
10 2 15 391.18 26.11 19.03 180.0
11 2 15 241.13 26.66 15.55 0.0
12 2 15 42.50 22.88 8.80 0.0
13 2 15 0.00 22.26 4.22 180.0
14 2 15 113.86 26.82 11.30 0.0
1 3 15 7600.36 111.02 86.17 0.0
2 3 15 152.92 10.63 13.25 0.0
3 3 15 15273.79 253.52 118.74 0.0
4 3 15 1030.38 26.56 31.05 0.0
5 3 15 2076.87 41.04 45.11 0.0
6 3 15 3385.44 70.66 57.98 0.0
7 3 15 194.05 15.31 12.98 0.0
8 3 15 239.74 10.28 16.73 0.0
9 3 15 361.93 20.99 19.29 180.0
10 3 15 320.20 18.43 18.00 0.0
11 3 15 332.41 40.54 18.44 180.0
12 3 15 345.58 39.65 19.01 0.0
13 3 15 2451.43 111.64 47.24 180.0
14 3 15 0.00 31.08 0.89 0.0
0 4 15 13.24 13.28 4.49 180.0
1 4 15 552.05 16.91 22.80 0.0
2 4 15 5878.45 97.58 74.46 0.0
3 4 15 742.56 22.34 26.82 180.0
4 4 15 383.08 24.19 19.22 180.0
5 4 15 1445.25 38.44 38.07 0.0
6 4 15 75.59 8.61 9.00 0.0
7 4 15 110.18 10.21 11.04 180.0
8 4 15 29.59 9.87 3.10 0.0
9 4 15 14.50 13.37 0.59 0.0
10 4 15 448.83 27.83 21.41 180.0
11 4 15 55.94 24.20 7.79 180.0
12 4 15 68.52 48.81 11.21 180.0
13 4 15 55.06 32.54 4.39 0.0
1 5 15 1081.56 25.18 31.98 180.0
2 5 15 813.28 20.65 27.33 180.0
3 5 15 1019.03 34.36 31.36 180.0
4 5 15 1040.68 31.63 32.57 180.0
5 5 15 0.00 9.10 2.92 180.0
6 5 15 544.41 20.67 22.19 180.0
7 5 15 231.44 15.37 14.32 180.0
8 5 15 748.73 33.42 27.67 180.0
9 5 15 202.78 17.31 15.27 0.0
10 5 15 141.20 26.53 11.54 0.0
11 5 15 23.28 24.05 3.81 0.0
12 5 15 44.89 36.17 9.52 180.0
13 5 15 467.83 38.55 22.63 0.0
0 6 15 447.47 31.15 22.26 0.0
1 6 15 15.31 7.45 2.19 0.0
2 6 15 171.96 11.49 12.93 180.0
3 6 15 2233.52 41.16 46.58 180.0
4 6 15 1128.53 27.40 33.73 180.0
5 6 15 262.90 13.15 17.14 0.0
6 6 15 1614.03 37.83 39.15 0.0
7 6 15 437.51 18.24 21.30 180.0
8 6 15 4.84 17.41 2.12 0.0
9 6 15 1367.21 46.85 36.19 180.0
10 6 15 10.39 13.66 0.59 180.0
11 6 15 1.68 18.42 5.82 180.0
12 6 15 112.04 21.83 11.10 180.0
1 7 15 5118.10 94.50 71.67 180.0
2 7 15 58.14 9.20 8.66 180.0
3 7 15 2266.27 46.33 47.41 180.0
4 7 15 131.95 11.94 11.44 180.0
5 7 15 4584.20 85.16 66.00 180.0
6 7 15 415.48 16.84 21.48 180.0
7 7 15 78.00 13.85 8.62 0.0
8 7 15 285.68 22.72 17.66 180.0
9 7 15 0.00 19.27 1.15 0.0
10 7 15 10.12 12.43 3.22 180.0
11 7 15 85.41 23.96 7.51 0.0
12 7 15 0.00 27.21 2.14 180.0
0 8 15 2.09 22.33 3.86 0.0
1 8 15 1008.43 28.95 32.47 180.0
2 8 15 1349.05 46.70 37.18 180.0
3 8 15 299.75 12.41 16.59 0.0
4 8 15 57.23 7.27 7.90 180.0
5 8 15 234.42 15.60 15.85 180.0
6 8 15 61.54 14.73 8.14 0.0
7 8 15 69.00 15.21 9.45 180.0
8 8 15 24.70 14.11 4.97 0.0
9 8 15 53.03 21.53 8.10 180.0
10 8 15 3.90 20.63 2.10 0.0
11 8 15 40.62 47.44 8.02 0.0
1 9 15 2721.99 57.63 50.02 0.0
2 9 15 115.79 12.78 11.40 0.0
3 9 15 1510.71 45.93 38.67 0.0
4 9 15 1386.79 44.79 38.11 0.0
5 9 15 574.60 23.69 23.64 0.0
6 9 15 780.85 33.56 28.35 0.0
7 9 15 39.19 17.79 5.10 0.0
8 9 15 368.36 26.61 19.77 0.0
9 9 15 105.41 19.32 10.22 180.0
10 9 15 29.34 20.36 8.06 0.0
11 9 15 450.41 43.76 21.70 180.0
0 10 15 34.86 16.11 5.57 0.0
1 10 15 142.78 26.80 10.75 0.0
2 10 15 69.87 13.12 9.47 180.0
3 10 15 172.38 17.91 14.49 0.0
4 10 15 101.60 16.93 10.02 0.0
5 10 15 238.78 19.55 15.64 0.0
6 10 15 235.31 22.07 15.43 180.0
7 10 15 41.51 17.06 7.30 0.0
8 10 15 109.76 30.56 12.06 180.0
9 10 15 113.06 23.67 12.66 0.0
10 10 15 0.00 23.48 2.75 180.0
1 11 15 353.71 56.20 20.33 180.0
2 11 15 12.24 27.71 2.22 180.0
3 11 15 658.45 29.91 24.78 180.0
4 11 15 23.57 13.85 4.65 180.0
5 11 15 8.31 16.08 5.54 180.0
6 11 15 36.16 24.93 6.60 0.0
7 11 15 129.72 44.94 12.29 180.0
8 11 15 40.77 22.55 5.97 0.0
9 11 15 64.49 56.77 12.96 180.0
0 12 15 688.21 67.14 24.10 0.0
1 12 15 163.41 29.17 13.25 180.0
2 12 15 537.06 40.19 25.30 0.0
3 12 15 25.60 17.86 2.09 180.0
4 12 15 148.63 23.86 13.00 0.0
5 12 15 53.71 30.18 0.49 0.0
6 12 15 241.51 36.80 15.70 0.0
7 12 15 7.61 43.42 0.08 180.0
1 13 15 803.31 52.08 27.08 180.0
2 13 15 53.78 21.98 6.48 180.0
3 13 15 728.07 44.03 23.80 180.0
4 13 15 209.10 27.79 15.75 180.0
5 13 15 252.23 50.25 12.51 180.0
0 14 15 272.81 42.77 14.13 180.0
1 14 15 14.59 21.00 3.04 0.0
0 0 16 573.51 30.16 25.11 0.0
1 0 16 1418.67 39.25 36.58 0.0
2 0 16 14.24 6.63 2.29 180.0
3 0 16 2947.57 59.51 52.98 0.0
4 0 16 76.80 11.52 8.32 180.0
5 0 16 2404.10 62.38 48.66 0.0
6 0 16 204.65 18.04 15.18 180.0
7 0 16 594.30 30.47 24.76 0.0
8 0 16 1159.97 104.66 35.15 180.0
9 0 16 7487.23 394.27 83.65 0.0
10 0 16 8.19 32.48 2.87 0.0
11 0 16 222.04 38.70 12.97 0.0
12 0 16 716.23 122.47 29.17 180.0
13 0 16 412.07 44.54 18.78 0.0
1 1 16 368.39 13.39 18.86 0.0
2 1 16 783.71 19.97 28.51 0.0
3 1 16 356.27 10.17 20.00 0.0
4 1 16 1788.05 30.91 43.54 0.0
5 1 16 65.64 7.46 9.04 0.0
6 1 16 1030.50 24.71 33.08 0.0
7 1 16 1752.59 39.15 40.22 0.0
8 1 16 4121.87 77.40 64.25 0.0
9 1 16 680.60 34.34 25.99 180.0
10 1 16 966.08 45.30 29.95 0.0
11 1 16 1076.09 55.18 33.41 0.0
12 1 16 875.21 53.52 29.45 0.0
13 1 16 43.54 23.72 0.76 0.0
0 2 16 395.04 22.89 20.62 180.0
1 2 16 46.55 10.32 7.43 180.0
2 2 16 2374.50 43.09 47.46 180.0
3 2 16 7.33 3.92 1.64 0.0
4 2 16 28.46 5.73 8.00 180.0
5 2 16 1.22 6.02 1.52 180.0
6 2 16 21.13 7.30 5.10 180.0
7 2 16 69.76 7.45 8.33 180.0
8 2 16 68.84 10.00 8.87 180.0
9 2 16 215.00 15.46 14.65 180.0
10 2 16 306.91 30.39 17.16 0.0
11 2 16 134.61 26.32 11.28 180.0
12 2 16 23.61 23.24 5.13 0.0
13 2 16 41.91 41.51 7.12 180.0
1 3 16 61.66 9.01 8.54 0.0
2 3 16 303.96 14.08 18.10 0.0
3 3 16 572.93 19.03 23.08 180.0
4 3 16 18.93 12.02 3.25 0.0
5 3 16 27.73 13.41 7.21 0.0
6 3 16 255.79 12.48 16.18 0.0
7 3 16 1298.42 31.50 35.33 180.0
8 3 16 174.89 16.35 13.49 0.0
9 3 16 37.41 13.12 4.46 180.0
10 3 16 25.94 17.99 5.31 180.0
11 3 16 1187.06 69.81 33.67 180.0
12 3 16 345.25 37.08 18.44 0.0
13 3 16 214.38 35.99 15.02 0.0
0 4 16 240.13 20.53 16.19 0.0
1 4 16 3.05 7.11 0.37 180.0
2 4 16 93.84 10.83 9.16 0.0
3 4 16 1711.59 36.43 40.88 180.0
4 4 16 2155.59 75.33 46.47 0.0
5 4 16 29.85 10.75 5.16 0.0
6 4 16 1.80 8.92 3.85 180.0
7 4 16 317.20 23.11 19.79 180.0
8 4 16 1006.43 66.11 33.05 0.0
9 4 16 141.69 18.36 11.75 180.0
10 4 16 12.02 17.88 6.58 0.0
11 4 16 57.99 27.04 9.03 180.0
12 4 16 384.46 43.14 21.57 0.0
13 4 16 50.11 36.46 7.17 0.0
1 5 16 4753.20 95.24 67.96 0.0
2 5 16 446.18 18.20 21.53 180.0
3 5 16 1090.51 33.51 31.56 0.0
4 5 16 2147.31 58.41 44.70 180.0
5 5 16 103.65 16.38 10.58 0.0
6 5 16 204.70 15.35 14.99 180.0
7 5 16 3365.12 85.66 57.07 0.0
8 5 16 3533.55 118.10 57.64 180.0
9 5 16 12.35 23.92 5.18 180.0
10 5 16 949.62 41.92 30.63 180.0
11 5 16 0.00 29.99 1.29 0.0
12 5 16 92.33 35.67 11.71 180.0
13 5 16 14.01 29.56 0.35 0.0
0 6 16 611.80 45.66 25.46 180.0
1 6 16 0.00 9.77 0.89 0.0
2 6 16 860.64 31.31 29.72 0.0
3 6 16 276.37 18.25 17.18 0.0
4 6 16 553.67 22.39 24.70 180.0
5 6 16 175.41 11.80 12.81 180.0
6 6 16 517.29 22.99 23.31 180.0
7 6 16 782.50 35.23 28.45 0.0
8 6 16 288.03 19.32 16.86 180.0
9 6 16 43.89 15.18 7.01 0.0
10 6 16 649.74 33.07 25.39 180.0
11 6 16 960.38 51.20 29.71 0.0
12 6 16 586.89 34.89 23.62 180.0
1 7 16 8.44 10.52 3.00 0.0
2 7 16 44.22 10.74 6.62 0.0
3 7 16 3095.36 63.03 56.51 180.0
4 7 16 2030.93 45.97 43.93 0.0
5 7 16 459.27 18.54 20.24 0.0
6 7 16 1527.86 47.90 38.50 0.0
7 7 16 1.21 15.79 0.43 0.0
8 7 16 1964.49 60.27 42.54 0.0
9 7 16 129.68 20.56 9.84 0.0
10 7 16 1236.93 50.11 34.44 0.0
11 7 16 540.75 32.16 23.16 180.0
12 7 16 959.70 50.11 29.25 0.0
0 8 16 579.68 39.83 24.74 180.0
1 8 16 16.96 15.00 2.37 180.0
2 8 16 202.81 13.13 16.66 0.0
3 8 16 4.61 7.95 0.59 180.0
4 8 16 924.21 29.86 29.82 180.0
5 8 16 158.64 11.60 12.47 180.0
6 8 16 1048.26 38.06 31.81 0.0
7 8 16 106.52 16.79 11.67 180.0
8 8 16 59.78 21.65 7.87 0.0
9 8 16 397.90 28.50 19.15 180.0
10 8 16 105.60 18.17 10.64 0.0
11 8 16 0.00 33.19 3.52 180.0
1 9 16 316.17 46.65 17.77 180.0
2 9 16 57.64 12.83 7.10 0.0
3 9 16 280.70 18.35 16.86 0.0
4 9 16 97.75 19.25 9.92 0.0
5 9 16 73.19 11.60 8.24 180.0
6 9 16 245.18 21.92 14.43 0.0
7 9 16 87.84 17.35 10.92 0.0
8 9 16 103.51 22.61 10.46 180.0
9 9 16 0.00 18.68 0.46 180.0
10 9 16 312.55 36.91 17.48 0.0
0 10 16 2251.58 114.00 45.87 0.0
1 10 16 380.00 26.82 20.30 180.0
2 10 16 1.87 21.98 3.49 180.0
3 10 16 12.99 16.67 3.23 180.0
4 10 16 1059.20 41.04 32.79 0.0
5 10 16 336.20 23.46 17.58 180.0
6 10 16 22.16 23.28 3.55 0.0
7 10 16 89.48 20.00 8.33 180.0
8 10 16 243.76 36.12 14.67 0.0
9 10 16 1083.20 68.98 32.55 180.0
1 11 16 16.31 19.58 4.92 180.0
2 11 16 860.26 42.77 28.01 180.0
3 11 16 115.83 19.36 13.34 180.0
4 11 16 274.19 33.78 15.49 180.0
5 11 16 0.00 24.00 5.15 180.0
6 11 16 2439.57 94.39 45.86 180.0
7 11 16 197.43 31.85 15.24 180.0
8 11 16 684.06 48.71 25.12 180.0
0 12 16 1053.36 73.49 26.47 0.0
1 12 16 24.00 22.11 0.49 180.0
2 12 16 40.31 27.05 5.97 0.0
3 12 16 120.68 22.19 12.14 0.0
4 12 16 36.99 19.34 6.51 0.0
5 12 16 447.12 60.39 19.98 0.0
6 12 16 60.46 34.08 8.62 0.0
1 13 16 150.28 23.91 12.78 0.0
2 13 16 82.30 27.36 6.78 0.0
3 13 16 368.31 37.21 18.00 0.0
4 13 16 141.13 38.49 12.28 0.0
1 1 17 616.84 18.05 24.16 180.0
2 1 17 112.63 9.87 10.52 0.0
3 1 17 18.47 5.35 4.47 180.0
4 1 17 725.73 18.99 27.80 0.0
5 1 17 9.73 5.98 2.34 0.0
6 1 17 120.32 16.35 11.62 180.0
7 1 17 219.53 10.50 15.59 180.0
8 1 17 62.59 8.55 9.64 0.0
9 1 17 550.92 31.83 22.39 0.0
10 1 17 121.31 26.07 11.38 0.0
11 1 17 171.55 27.61 15.72 0.0
12 1 17 20.22 20.71 7.13 180.0
13 1 17 16.72 33.37 2.87 0.0
0 2 17 5050.04 140.54 69.39 0.0
1 2 17 3040.91 64.04 54.20 180.0
2 2 17 4214.32 74.58 63.61 0.0
3 2 17 8.73 7.27 1.82 0.0
4 2 17 788.71 20.14 29.62 0.0
5 2 17 7836.78 139.47 86.59 180.0
6 2 17 1585.73 35.38 39.10 0.0
7 2 17 1331.55 29.00 35.71 180.0
8 2 17 1173.19 46.97 35.91 180.0
9 2 17 1736.06 62.35 41.68 180.0
10 2 17 93.93 20.15 10.42 180.0
11 2 17 1027.24 54.01 29.79 180.0
12 2 17 175.23 24.50 12.61 180.0
13 2 17 12.31 39.32 6.71 180.0
1 3 17 409.77 15.03 20.59 0.0
2 3 17 1233.31 29.51 35.03 180.0
3 3 17 18.37 8.44 4.68 0.0
4 3 17 318.83 16.66 18.58 180.0
5 3 17 330.62 16.96 17.52 0.0
6 3 17 389.68 15.53 19.58 180.0
7 3 17 7.90 8.14 4.24 0.0
8 3 17 950.12 39.84 31.64 180.0
9 3 17 306.75 22.53 16.07 180.0
10 3 17 625.62 51.24 25.11 180.0
11 3 17 19.88 22.91 2.61 180.0
12 3 17 289.96 51.68 14.63 180.0
13 3 17 499.41 50.77 24.73 180.0
0 4 17 610.67 30.42 26.25 180.0
1 4 17 2535.88 54.04 48.71 0.0
2 4 17 5282.45 106.16 71.75 180.0
3 4 17 440.06 27.56 19.57 0.0
4 4 17 4153.83 91.42 62.66 180.0
5 4 17 7149.38 151.24 81.46 0.0
6 4 17 9.10 8.67 1.40 180.0
7 4 17 2003.89 51.66 43.34 0.0
8 4 17 402.95 24.73 19.74 180.0
9 4 17 1273.85 51.70 34.98 0.0
10 4 17 26.31 26.67 1.28 0.0
11 4 17 349.86 38.74 16.16 0.0
12 4 17 0.00 32.94 2.68 0.0
1 5 17 172.04 16.78 14.76 180.0
2 5 17 0.37 14.21 1.61 180.0
3 5 17 246.04 15.65 16.08 0.0
4 5 17 424.08 22.95 19.80 180.0
5 5 17 841.18 33.15 28.54 180.0
6 5 17 19.73 12.08 1.28 180.0
7 5 17 88.93 17.08 9.17 180.0
8 5 17 25.91 23.96 3.85 0.0
9 5 17 36.89 16.50 2.87 0.0
10 5 17 177.57 55.78 12.89 180.0
11 5 17 3.83 35.36 5.21 180.0
12 5 17 308.28 45.93 17.36 0.0
0 6 17 223.01 23.65 14.62 180.0
1 6 17 134.20 15.60 11.57 0.0
2 6 17 2261.86 69.89 47.15 180.0
3 6 17 39.24 15.89 5.35 180.0
4 6 17 3246.71 79.80 56.90 180.0
5 6 17 207.83 15.06 14.39 0.0
6 6 17 3.29 20.26 4.47 0.0
7 6 17 28.18 17.33 0.99 180.0
8 6 17 78.13 24.08 4.90 0.0
9 6 17 781.41 45.41 28.52 0.0
10 6 17 0.00 45.28 1.02 180.0
11 6 17 0.00 75.95 4.48 0.0
12 6 17 30.02 41.72 6.28 180.0
1 7 17 41.30 13.22 8.43 0.0
2 7 17 824.35 28.54 30.34 0.0
3 7 17 0.00 17.34 2.14 180.0
4 7 17 9.93 12.69 2.23 180.0
5 7 17 15.71 11.75 3.66 0.0
6 7 17 629.80 41.98 26.23 0.0
7 7 17 228.23 22.59 14.58 0.0
8 7 17 150.01 17.87 12.10 0.0
9 7 17 0.00 13.56 0.95 180.0
10 7 17 931.10 43.49 30.84 0.0
11 7 17 19.00 30.37 7.07 0.0
0 8 17 317.17 27.50 18.33 0.0
1 8 17 226.46 16.92 14.40 180.0
2 8 17 2392.11 51.91 47.55 0.0
3 8 17 1145.37 36.60 32.70 180.0
4 8 17 394.67 19.50 19.85 0.0
5 8 17 3806.04 104.89 59.54 180.0
6 8 17 587.48 35.38 24.49 0.0
7 8 17 1483.69 52.22 36.35 180.0
8 8 17 80.38 23.35 10.45 0.0
9 8 17 2806.38 88.81 50.61 180.0
10 8 17 75.79 22.77 6.03 180.0
1 9 17 50.25 29.47 8.69 0.0
2 9 17 13.09 17.39 4.71 0.0
3 9 17 66.05 22.71 6.96 180.0
4 9 17 19.09 19.71 4.12 0.0
5 9 17 0.00 14.61 0.41 180.0
6 9 17 91.35 30.64 12.44 0.0
7 9 17 52.20 25.16 7.87 0.0
8 9 17 0.00 30.40 3.35 180.0
9 9 17 292.94 39.71 17.88 180.0
10 9 17 22.92 55.22 0.64 0.0
0 10 17 368.24 46.15 18.41 180.0
1 10 17 0.43 20.43 3.35 180.0
2 10 17 408.65 29.28 18.56 180.0
3 10 17 659.72 37.36 25.89 0.0
4 10 17 0.00 17.41 4.28 0.0
5 10 17 1199.80 51.76 34.92 0.0
6 10 17 195.62 33.69 12.95 180.0
7 10 17 611.82 44.97 24.87 0.0
8 10 17 40.96 36.99 4.45 0.0
1 11 17 37.12 22.52 7.09 0.0
2 11 17 0.00 18.85 5.00 180.0
3 11 17 64.07 23.21 6.26 180.0
4 11 17 71.99 20.23 6.82 0.0
5 11 17 146.22 36.77 15.17 0.0
6 11 17 227.90 31.29 13.42 0.0
7 11 17 10.83 22.78 7.07 180.0
0 12 17 6.00 28.01 3.37 180.0
1 12 17 0.00 39.95 2.04 0.0
2 12 17 0.00 26.71 4.01 180.0
3 12 17 0.00 21.19 2.40 180.0
4 12 17 68.55 36.28 10.56 180.0
5 12 17 47.80 31.72 4.76 0.0
1 13 17 17.32 32.83 7.48 180.0
2 13 17 0.00 22.14 1.33 0.0
3 13 17 239.07 86.55 16.43 180.0
0 0 18 3412.59 125.47 58.25 0.0
1 0 18 141.78 10.80 12.77 0.0
2 0 18 7001.98 153.03 81.67 0.0
3 0 18 563.39 26.80 25.93 0.0
4 0 18 8400.23 185.93 89.13 0.0
5 0 18 1041.23 28.66 31.90 0.0
6 0 18 72.56 11.20 7.38 0.0
7 0 18 80.81 10.13 8.88 180.0
8 0 18 8.64 8.28 3.41 0.0
9 0 18 284.84 32.84 18.52 0.0
10 0 18 0.00 97.60 7.01 0.0
11 0 18 84.81 69.68 10.47 180.0
12 0 18 1136.41 100.30 33.40 180.0
13 0 18 65.46 112.97 6.22 180.0
1 1 18 636.84 16.98 25.48 180.0
2 1 18 48.99 7.86 7.37 0.0
3 1 18 1.44 5.37 0.42 180.0
4 1 18 19.19 6.59 1.39 0.0
5 1 18 473.88 15.94 22.74 180.0
6 1 18 45.08 8.11 6.63 0.0
7 1 18 203.25 12.26 14.54 180.0
8 1 18 4.67 9.38 4.67 180.0
9 1 18 294.55 24.49 18.50 180.0
10 1 18 22.82 16.63 5.18 180.0
11 1 18 77.22 21.27 7.63 0.0
12 1 18 576.90 40.05 25.85 180.0
13 1 18 0.00 27.94 0.30 180.0
0 2 18 3717.45 113.97 61.31 180.0
1 2 18 34.92 9.78 6.99 0.0
2 2 18 635.46 23.95 24.82 180.0
3 2 18 349.57 16.96 19.08 180.0
4 2 18 914.03 22.93 31.23 180.0
5 2 18 565.26 17.22 24.73 0.0
6 2 18 89.68 11.34 10.16 180.0
7 2 18 187.65 10.14 14.28 180.0
8 2 18 6.79 11.98 0.38 0.0
9 2 18 357.11 25.96 19.00 0.0
10 2 18 70.77 18.85 9.32 0.0
11 2 18 148.60 29.46 13.95 0.0
12 2 18 108.09 38.55 9.85 0.0
1 3 18 1637.44 37.48 41.26 0.0
2 3 18 118.95 11.50 11.95 180.0
3 3 18 32.84 13.12 5.60 180.0
4 3 18 933.04 28.92 31.32 0.0
5 3 18 2256.36 59.18 47.53 0.0
6 3 18 611.72 28.22 24.17 180.0
7 3 18 8.70 20.12 0.39 0.0
8 3 18 95.30 17.28 11.15 0.0
9 3 18 6.90 21.63 3.96 0.0
10 3 18 417.52 44.45 21.91 180.0
11 3 18 2.76 22.71 0.40 0.0
12 3 18 168.04 31.87 11.17 180.0
0 4 18 1133.10 44.99 33.99 0.0
1 4 18 1570.15 42.68 39.69 180.0
2 4 18 664.75 26.23 26.48 180.0
3 4 18 0.67 11.16 1.56 180.0
4 4 18 255.43 16.81 18.12 0.0
5 4 18 600.26 23.57 26.52 180.0
6 4 18 133.97 14.18 13.20 180.0
7 4 18 0.00 30.92 1.15 180.0
8 4 18 570.97 32.27 24.44 0.0
9 4 18 260.98 26.53 17.21 180.0
10 4 18 0.00 50.48 1.18 0.0
11 4 18 160.10 36.82 12.63 180.0
12 4 18 610.25 51.39 25.86 0.0
1 5 18 900.37 36.61 29.51 0.0
2 5 18 0.34 13.35 5.01 0.0
3 5 18 861.37 27.97 29.51 180.0
4 5 18 199.31 15.86 15.48 180.0
5 5 18 181.22 14.54 13.45 0.0
6 5 18 62.47 19.79 7.81 180.0
7 5 18 194.57 25.83 14.77 0.0
8 5 18 144.27 23.49 13.29 180.0
9 5 18 24.62 15.25 2.05 0.0
10 5 18 467.82 58.47 21.87 0.0
11 5 18 256.98 54.03 17.68 180.0
12 5 18 35.47 32.97 7.74 180.0
0 6 18 1160.21 61.10 33.40 0.0
1 6 18 290.65 18.47 18.09 0.0
2 6 18 3457.07 92.38 57.72 0.0
3 6 18 16.48 25.00 7.03 0.0
4 6 18 0.00 10.43 1.71 0.0
5 6 18 27.66 37.56 3.94 0.0
6 6 18 191.15 33.71 11.78 0.0
7 6 18 177.84 29.85 14.26 0.0
8 6 18 2419.98 146.37 47.22 180.0
9 6 18 26.67 23.58 7.92 180.0
10 6 18 657.06 53.48 25.65 180.0
11 6 18 0.00 32.60 7.68 0.0
1 7 18 32.41 20.54 3.62 180.0
2 7 18 8.22 19.18 5.64 0.0
3 7 18 0.00 12.84 1.40 180.0
4 7 18 313.51 22.48 17.24 180.0
5 7 18 123.58 19.80 11.47 180.0
6 7 18 596.86 44.31 25.36 180.0
7 7 18 184.38 35.07 15.21 0.0
8 7 18 175.35 26.86 15.22 0.0
9 7 18 120.34 25.22 9.61 0.0
10 7 18 193.48 37.30 15.72 180.0
0 8 18 835.46 65.55 28.73 180.0
1 8 18 36.34 15.04 6.92 0.0
2 8 18 958.90 58.60 29.64 180.0
3 8 18 11.62 14.07 4.07 0.0
4 8 18 621.59 35.61 27.22 180.0
5 8 18 272.27 48.06 15.10 180.0
6 8 18 315.02 37.54 17.00 0.0
7 8 18 0.00 29.18 0.43 180.0
8 8 18 52.50 27.23 8.68 0.0
9 8 18 25.70 27.47 6.66 0.0
10 8 18 367.17 44.45 15.61 0.0
1 9 18 140.63 17.99 8.55 180.0
2 9 18 53.75 22.60 3.16 180.0
3 9 18 18.96 16.02 0.88 180.0
4 9 18 457.94 28.98 21.98 180.0
5 9 18 0.19 16.55 1.56 180.0
6 9 18 0.00 29.84 5.74 0.0
7 9 18 69.87 28.43 6.94 0.0
8 9 18 885.74 67.35 31.50 180.0
9 9 18 280.38 46.02 17.48 180.0
0 10 18 640.84 67.33 26.51 180.0
1 10 18 0.00 19.89 3.50 180.0
2 10 18 3769.18 133.91 57.11 180.0
3 10 18 0.09 17.49 0.51 180.0
4 10 18 492.35 31.42 23.81 180.0
5 10 18 116.07 43.18 10.56 180.0
6 10 18 324.10 37.83 17.85 180.0
7 10 18 256.85 34.22 16.94 0.0
8 10 18 33.07 37.13 7.47 0.0
1 11 18 409.70 40.54 17.92 0.0
2 11 18 3.09 29.74 2.49 0.0
3 11 18 405.35 44.94 18.90 0.0
4 11 18 116.89 26.08 12.63 0.0
5 11 18 42.33 22.24 3.33 0.0
6 11 18 73.13 28.74 8.49 0.0
0 12 18 2146.88 155.22 44.48 0.0
1 12 18 138.67 26.51 11.68 180.0
2 12 18 1089.21 55.78 31.47 0.0
3 12 18 0.00 34.91 5.14 0.0
4 12 18 416.70 67.12 21.24 0.0
1 1 19 3556.76 59.97 59.92 180.0
2 1 19 120.53 10.66 11.80 180.0
3 1 19 99.66 11.65 10.04 180.0
4 1 19 298.24 12.64 17.81 180.0
5 1 19 196.84 12.78 15.54 180.0
6 1 19 231.63 11.10 16.00 180.0
7 1 19 29.41 14.23 6.86 180.0
8 1 19 1467.97 56.22 37.05 180.0
9 1 19 375.82 43.17 21.41 0.0
10 1 19 232.67 24.51 14.53 180.0
11 1 19 495.34 46.95 22.03 0.0
12 1 19 56.63 30.04 5.04 180.0
0 2 19 3148.19 94.10 54.16 180.0
1 2 19 424.16 17.19 21.14 180.0
2 2 19 60.18 13.86 9.23 0.0
3 2 19 29.91 8.02 6.41 0.0
4 2 19 844.72 35.90 29.60 180.0
5 2 19 215.29 11.36 13.86 180.0
6 2 19 10.58 7.42 2.64 180.0
7 2 19 26.76 14.44 4.48 180.0
8 2 19 1075.27 37.60 33.34 180.0
9 2 19 433.89 35.80 21.01 180.0
10 2 19 107.21 23.66 10.22 0.0
11 2 19 235.61 44.86 15.34 180.0
12 2 19 62.38 47.37 9.38 180.0
1 3 19 1463.17 37.02 38.84 0.0
2 3 19 54.64 12.61 9.42 0.0
3 3 19 1338.27 43.06 35.52 0.0
4 3 19 2144.78 57.14 44.27 0.0
5 3 19 153.92 16.60 12.01 180.0
6 3 19 2337.33 72.78 46.42 0.0
7 3 19 1.54 22.70 2.66 180.0
8 3 19 2869.52 124.59 51.38 0.0
9 3 19 591.15 89.85 24.94 180.0
10 3 19 1046.51 93.28 31.14 0.0
11 3 19 1068.39 66.12 32.74 180.0
12 3 19 698.55 56.58 27.22 0.0
0 4 19 2393.87 89.96 47.92 0.0
1 4 19 81.68 15.86 9.85 0.0
2 4 19 234.51 17.37 16.95 180.0
3 4 19 1128.68 37.27 31.60 0.0
4 4 19 61.69 13.26 8.32 0.0
5 4 19 1837.86 53.55 41.93 0.0
6 4 19 482.86 33.31 22.05 0.0
7 4 19 133.12 19.69 13.21 0.0
8 4 19 96.91 17.94 11.58 0.0
9 4 19 3376.67 150.12 55.50 0.0
10 4 19 21.80 27.16 1.06 180.0
11 4 19 52.11 31.00 5.84 0.0
1 5 19 0.00 13.47 5.03 0.0
2 5 19 178.25 15.82 13.36 180.0
3 5 19 739.85 28.43 26.26 180.0
4 5 19 279.40 18.77 16.86 0.0
5 5 19 57.82 19.15 7.14 0.0
6 5 19 0.00 20.77 3.34 180.0
7 5 19 25.15 35.44 5.58 180.0
8 5 19 48.48 24.44 5.61 180.0
9 5 19 36.12 23.58 4.72 180.0
10 5 19 90.52 26.95 9.86 180.0
11 5 19 106.77 41.94 11.91 0.0
0 6 19 675.42 62.11 24.67 0.0
1 6 19 502.49 24.43 23.28 0.0
2 6 19 986.33 40.17 30.36 0.0
3 6 19 11.59 15.89 1.80 0.0
4 6 19 26.66 10.95 3.88 180.0
5 6 19 180.16 32.29 14.39 180.0
6 6 19 134.59 30.65 11.98 0.0
7 6 19 0.00 31.40 2.24 180.0
8 6 19 3.86 19.62 2.84 0.0
9 6 19 535.94 47.04 21.88 0.0
10 6 19 142.12 42.12 12.88 180.0
11 6 19 0.00 59.00 3.70 180.0
1 7 19 73.20 22.94 5.62 180.0
2 7 19 119.36 18.04 11.35 180.0
3 7 19 91.49 23.64 9.60 180.0
4 7 19 1326.44 56.27 34.78 180.0
5 7 19 134.94 23.13 13.82 0.0
6 7 19 2721.62 119.14 49.02 180.0
7 7 19 0.00 31.07 1.36 0.0
8 7 19 1190.02 80.45 35.42 180.0
9 7 19 40.90 44.21 10.67 0.0
10 7 19 330.82 37.48 18.05 180.0
0 8 19 921.50 84.39 29.01 180.0
1 8 19 109.67 22.71 9.20 180.0
2 8 19 81.26 21.21 8.75 180.0
3 8 19 95.75 19.20 10.93 180.0
4 8 19 1129.95 52.15 31.53 180.0
5 8 19 893.28 69.19 30.07 180.0
6 8 19 19.21 21.41 0.51 0.0
7 8 19 22.74 22.55 6.95 180.0
8 8 19 553.99 47.18 22.81 180.0
9 8 19 260.65 69.81 15.15 180.0
1 9 19 1804.67 70.39 39.56 0.0
2 9 19 860.60 39.83 29.02 0.0
3 9 19 517.48 33.61 21.56 0.0
4 9 19 6.21 41.28 4.77 180.0
5 9 19 540.14 54.09 21.80 0.0
6 9 19 1446.20 88.83 35.49 0.0
7 9 19 82.44 26.82 9.53 0.0
8 9 19 428.72 43.18 21.34 0.0
0 10 19 129.45 24.60 9.92 0.0
1 10 19 15.37 19.47 4.01 0.0
2 10 19 6.79 16.86 2.41 0.0
3 10 19 0.00 23.60 4.51 0.0
4 10 19 73.96 25.97 8.88 0.0
5 10 19 190.92 32.72 12.03 0.0
6 10 19 304.03 39.95 17.31 0.0
7 10 19 343.62 39.19 18.72 0.0
1 11 19 41.77 22.20 7.05 180.0
2 11 19 5.78 18.35 0.64 180.0
3 11 19 395.18 31.29 20.59 180.0
4 11 19 59.47 32.03 8.04 0.0
5 11 19 70.77 37.20 5.13 180.0
0 12 19 252.55 42.29 18.87 0.0
1 12 19 230.87 32.68 13.95 0.0
2 12 19 41.74 47.57 5.73 180.0
3 12 19 11.90 29.01 1.69 0.0
0 0 20 3937.87 171.81 63.47 180.0
1 0 20 114.61 12.36 10.81 180.0
2 0 20 0.00 9.18 1.97 0.0
3 0 20 41.94 11.84 7.24 180.0
4 0 20 360.57 18.84 20.42 180.0
5 0 20 249.34 16.59 17.19 0.0
6 0 20 5.81 20.89 1.96 180.0
7 0 20 241.46 42.41 17.14 180.0
8 0 20 472.66 45.49 20.56 180.0
9 0 20 164.58 28.37 12.63 180.0
10 0 20 332.03 72.75 19.25 180.0
11 0 20 0.00 42.94 5.03 180.0
12 0 20 83.90 62.56 6.14 0.0
1 1 20 368.07 11.47 19.76 180.0
2 1 20 649.43 21.69 25.21 0.0
3 1 20 10.98 8.70 4.80 180.0
4 1 20 2592.48 53.04 49.85 0.0
5 1 20 46.77 11.77 7.66 180.0
6 1 20 5334.72 170.83 70.95 0.0
7 1 20 0.00 14.63 1.69 180.0
8 1 20 1539.97 75.29 37.96 0.0
9 1 20 8.53 27.01 0.17 0.0
10 1 20 1111.63 87.87 31.08 0.0
11 1 20 95.11 45.01 12.17 0.0
0 2 20 119.40 21.61 12.83 0.0
1 2 20 863.55 45.10 30.00 0.0
2 2 20 128.40 15.42 12.39 0.0
3 2 20 2288.11 53.63 47.98 180.0
4 2 20 740.34 31.03 27.81 0.0
5 2 20 57.73 13.27 7.44 0.0
6 2 20 8.31 12.78 2.21 0.0
7 2 20 353.19 31.48 20.48 180.0
8 2 20 482.00 37.81 22.10 0.0
9 2 20 220.45 44.69 15.92 180.0
10 2 20 481.53 38.18 21.21 0.0
11 2 20 8.78 39.75 1.81 0.0
1 3 20 128.76 25.28 12.53 180.0
2 3 20 6.79 15.40 3.88 0.0
3 3 20 5.85 12.37 0.10 0.0
4 3 20 0.00 11.56 1.14 180.0
5 3 20 2.21 13.19 1.30 0.0
6 3 20 0.00 35.21 0.13 180.0
7 3 20 73.85 22.23 9.31 0.0
8 3 20 19.47 22.96 2.02 180.0
9 3 20 492.83 37.74 22.69 0.0
10 3 20 30.95 33.32 5.52 180.0
11 3 20 0.00 39.83 1.21 0.0
0 4 20 102.26 35.56 8.61 0.0
1 4 20 2104.77 67.59 47.06 180.0
2 4 20 7.31 14.61 1.45 0.0
3 4 20 1136.79 36.35 34.61 0.0
4 4 20 71.12 13.97 8.14 180.0
5 4 20 37.09 18.22 9.03 180.0
6 4 20 3.55 26.61 2.97 180.0
7 4 20 188.68 25.56 15.31 0.0
8 4 20 253.90 29.92 15.24 0.0
9 4 20 41.69 29.55 2.16 180.0
10 4 20 46.56 32.80 2.45 180.0
11 4 20 131.90 34.85 10.21 0.0
1 5 20 139.40 17.86 11.53 180.0
2 5 20 26.26 15.73 2.53 180.0
3 5 20 483.32 35.35 22.01 180.0
4 5 20 1166.10 50.15 34.54 180.0
5 5 20 159.01 25.16 16.24 180.0
6 5 20 4789.75 234.39 65.10 180.0
7 5 20 224.01 29.23 16.41 180.0
8 5 20 178.07 25.24 13.56 180.0
9 5 20 44.27 23.57 7.65 180.0
10 5 20 386.00 46.87 21.05 180.0
0 6 20 345.93 55.27 20.83 0.0
1 6 20 34.46 16.63 1.95 0.0
2 6 20 81.48 19.55 9.97 180.0
3 6 20 38.00 18.06 8.35 0.0
4 6 20 0.00 28.30 1.77 0.0
5 6 20 770.95 52.14 27.45 0.0
6 6 20 1.31 28.11 0.18 0.0
7 6 20 77.41 43.33 11.64 180.0
8 6 20 786.85 48.20 28.56 180.0
9 6 20 155.90 30.87 13.03 0.0
10 6 20 19.89 39.32 7.36 180.0
1 7 20 45.70 17.00 7.99 0.0
2 7 20 340.74 25.07 18.51 0.0
3 7 20 12.06 16.81 1.92 0.0
4 7 20 1150.71 63.83 33.59 0.0
5 7 20 31.18 39.88 3.09 0.0
6 7 20 377.50 82.45 19.49 0.0
7 7 20 102.16 32.23 12.71 0.0
8 7 20 1189.69 66.52 33.68 0.0
9 7 20 47.67 28.62 6.52 180.0
0 8 20 630.96 57.76 26.44 180.0
1 8 20 0.00 25.21 4.18 0.0
2 8 20 70.63 29.21 8.46 180.0
3 8 20 0.00 25.05 3.06 0.0
4 8 20 120.71 23.64 10.95 180.0
5 8 20 748.00 61.14 27.21 180.0
6 8 20 112.63 52.08 13.83 180.0
7 8 20 61.93 26.61 5.27 0.0
8 8 20 278.77 37.04 16.41 180.0
1 9 20 90.69 27.77 8.98 180.0
2 9 20 59.91 25.53 5.10 180.0
3 9 20 222.98 31.10 13.89 180.0
4 9 20 87.71 31.11 10.53 180.0
5 9 20 0.00 101.90 5.82 180.0
6 9 20 0.00 28.72 6.37 0.0
7 9 20 23.99 34.54 6.71 0.0
0 10 20 660.43 45.35 25.42 0.0
1 10 20 4.05 21.42 3.18 180.0
2 10 20 3.92 23.72 2.00 180.0
3 10 20 174.05 45.31 13.96 0.0
4 10 20 0.00 62.41 3.10 0.0
5 10 20 66.28 34.17 9.30 180.0
6 10 20 569.32 51.27 23.15 0.0
1 11 20 178.07 26.61 14.86 0.0
2 11 20 74.85 21.98 9.92 180.0
3 11 20 0.00 32.38 0.95 180.0
4 11 20 711.43 93.39 26.65 180.0
1 1 21 783.24 33.18 27.85 180.0
2 1 21 189.97 15.06 12.72 180.0
3 1 21 244.03 15.34 14.49 180.0
4 1 21 38.75 11.56 6.55 0.0
5 1 21 14.78 13.56 2.83 180.0
6 1 21 306.63 43.79 18.31 0.0
7 1 21 0.00 18.17 3.69 0.0
8 1 21 0.02 23.51 0.54 0.0
9 1 21 9.83 42.53 0.14 0.0
10 1 21 106.05 55.38 7.68 0.0
11 1 21 150.04 40.94 13.43 0.0
0 2 21 662.09 35.58 23.73 0.0
1 2 21 38.68 12.96 5.33 0.0
2 2 21 4465.12 108.12 66.71 0.0
3 2 21 467.52 22.23 21.35 180.0
4 2 21 100.20 15.01 9.06 0.0
5 2 21 12.84 15.53 4.01 0.0
6 2 21 1468.45 64.64 38.08 0.0
7 2 21 43.34 21.43 8.28 180.0
8 2 21 70.58 29.52 8.92 180.0
9 2 21 485.07 46.58 22.20 180.0
10 2 21 0.00 69.66 4.74 180.0
11 2 21 129.98 36.05 6.27 180.0
1 3 21 2800.75 82.90 51.02 0.0
2 3 21 0.00 12.83 2.69 180.0
3 3 21 1194.46 49.69 32.95 0.0
4 3 21 102.19 17.93 9.90 180.0
5 3 21 2.24 15.54 3.68 0.0
6 3 21 43.90 21.00 3.93 0.0
7 3 21 0.00 24.33 4.90 180.0
8 3 21 734.91 50.89 24.57 180.0
9 3 21 516.10 45.64 22.39 180.0
10 3 21 37.64 33.72 9.26 180.0
11 3 21 436.91 53.81 20.73 180.0
0 4 21 2397.19 137.22 44.48 180.0
1 4 21 523.32 25.17 25.43 0.0
2 4 21 313.38 21.71 18.84 180.0
3 4 21 191.71 20.53 14.53 0.0
4 4 21 105.81 20.78 10.88 180.0
5 4 21 193.31 44.02 13.55 180.0
6 4 21 88.58 34.52 9.51 180.0
7 4 21 802.07 54.81 28.90 0.0
8 4 21 468.25 42.88 22.06 0.0
9 4 21 449.25 77.99 19.29 0.0
10 4 21 210.21 31.45 15.23 0.0
1 5 21 42.24 23.74 7.66 180.0
2 5 21 0.00 18.82 4.78 180.0
3 5 21 109.70 21.64 10.74 180.0
4 5 21 411.46 33.05 19.02 0.0
5 5 21 0.00 35.34 3.52 180.0
6 5 21 52.36 80.29 7.90 180.0
7 5 21 34.87 22.52 6.45 0.0
8 5 21 56.70 37.79 8.01 0.0
9 5 21 213.40 34.87 14.97 0.0
10 5 21 0.00 26.10 0.81 180.0
0 6 21 109.19 24.98 13.36 180.0
1 6 21 0.00 16.63 2.83 0.0
2 6 21 65.97 26.16 8.11 180.0
3 6 21 0.32 20.85 0.73 180.0
4 6 21 65.24 25.25 7.67 180.0
5 6 21 158.43 53.45 15.53 180.0
6 6 21 1.84 41.51 0.27 180.0
7 6 21 683.30 47.93 26.88 180.0
8 6 21 28.10 25.68 4.48 180.0
9 6 21 18.73 26.71 3.06 0.0
1 7 21 538.97 36.11 23.52 180.0
2 7 21 98.95 28.36 11.13 0.0
3 7 21 15.84 23.64 9.01 180.0
4 7 21 44.18 44.23 7.44 0.0
5 7 21 81.21 35.48 2.75 0.0
6 7 21 185.39 49.10 12.57 0.0
7 7 21 167.27 30.21 13.17 180.0
8 7 21 172.76 57.22 14.33 0.0
0 8 21 1795.54 113.12 42.21 0.0
1 8 21 338.23 31.37 19.27 180.0
2 8 21 4512.23 177.74 61.00 0.0
3 8 21 12.65 23.20 5.64 180.0
4 8 21 272.54 51.79 17.93 0.0
5 8 21 220.83 38.48 16.91 180.0
6 8 21 607.62 56.69 23.93 0.0
7 8 21 328.05 38.56 16.18 180.0
8 8 21 144.75 50.12 11.65 180.0
1 9 21 494.54 42.33 21.90 0.0
2 9 21 6.65 22.49 2.16 180.0
3 9 21 317.60 36.83 17.55 0.0
4 9 21 135.80 34.53 13.99 180.0
5 9 21 125.78 72.38 10.19 0.0
6 9 21 671.50 50.06 24.34 180.0
0 10 21 0.00 28.45 0.10 0.0
1 10 21 0.00 24.78 6.52 0.0
2 10 21 805.68 76.66 28.59 180.0
3 10 21 40.71 35.44 6.01 0.0
4 10 21 29.85 37.93 7.45 180.0
5 10 21 134.99 40.93 11.57 0.0
1 11 21 121.91 32.27 12.20 180.0
2 11 21 7.43 29.61 6.47 0.0
0 0 22 1216.30 129.13 31.73 0.0
1 0 22 0.76 24.43 2.03 180.0
2 0 22 4601.08 177.37 64.60 0.0
3 0 22 310.87 28.27 18.02 180.0
4 0 22 458.30 36.94 20.70 0.0
5 0 22 713.80 85.32 26.14 0.0
6 0 22 1724.80 151.42 38.55 0.0
7 0 22 0.00 95.74 5.06 0.0
8 0 22 95.68 60.24 8.71 180.0
9 0 22 51.37 86.73 5.85 0.0
10 0 22 149.71 53.13 14.49 180.0
1 1 22 0.00 15.92 2.33 0.0
2 1 22 56.63 14.79 8.29 0.0
3 1 22 104.68 19.70 10.88 0.0
4 1 22 13.21 15.25 7.99 0.0
5 1 22 19.63 17.38 0.77 0.0
6 1 22 1239.29 62.03 36.30 0.0
7 1 22 2255.27 133.93 46.97 0.0
8 1 22 205.18 83.67 10.07 180.0
9 1 22 28.36 110.61 10.99 0.0
10 1 22 71.05 40.64 12.40 0.0
0 2 22 3.13 23.81 1.22 180.0
1 2 22 41.46 17.77 8.60 180.0
2 2 22 2517.74 98.18 50.00 180.0
3 2 22 290.46 21.32 16.18 180.0
4 2 22 109.99 16.65 11.59 180.0
5 2 22 232.22 35.59 17.23 0.0
6 2 22 196.22 28.13 12.82 180.0
7 2 22 558.32 41.55 23.95 180.0
8 2 22 9.68 32.02 2.95 0.0
9 2 22 130.51 46.69 11.36 180.0
10 2 22 0.00 85.87 7.65 0.0
1 3 22 96.56 19.11 9.85 180.0
2 3 22 222.83 23.07 16.01 0.0
3 3 22 263.10 20.98 17.27 180.0
4 3 22 50.27 20.80 8.79 180.0
5 3 22 19.18 48.16 3.46 0.0
6 3 22 363.37 45.94 19.62 0.0
7 3 22 58.46 23.84 8.37 180.0
8 3 22 107.85 28.48 11.51 0.0
9 3 22 74.09 51.16 8.05 0.0
10 3 22 62.79 43.86 6.75 0.0
0 4 22 1775.03 180.60 42.82 180.0
1 4 22 0.00 14.49 0.07 0.0
2 4 22 491.25 30.83 21.25 180.0
3 4 22 139.28 23.27 11.84 0.0
4 4 22 2131.00 81.84 45.77 180.0
5 4 22 37.87 39.54 5.60 180.0
6 4 22 111.93 40.21 10.58 180.0
7 4 22 67.01 33.38 8.73 0.0
8 4 22 3.15 35.08 7.41 180.0
9 4 22 100.01 37.89 10.06 180.0
1 5 22 170.77 20.49 13.32 180.0
2 5 22 50.92 18.94 7.94 0.0
3 5 22 84.52 34.21 10.10 0.0
4 5 22 471.09 69.79 20.61 180.0
5 5 22 452.83 46.96 21.01 180.0
6 5 22 759.05 58.36 26.23 180.0
7 5 22 317.85 43.81 18.36 180.0
8 5 22 0.00 41.70 1.62 0.0
9 5 22 625.83 84.33 27.91 180.0
0 6 22 3844.35 213.65 61.31 0.0
1 6 22 300.09 45.04 16.83 0.0
2 6 22 2204.39 106.65 45.57 0.0
3 6 22 50.94 23.40 7.16 0.0
4 6 22 3493.62 219.57 55.32 0.0
5 6 22 93.05 35.64 6.51 0.0
6 6 22 150.70 45.32 14.00 0.0
7 6 22 358.68 38.91 19.06 0.0
8 6 22 162.82 58.81 14.88 0.0
1 7 22 0.00 21.47 1.44 180.0
2 7 22 32.71 25.24 7.20 0.0
3 7 22 0.00 23.63 0.65 180.0
4 7 22 470.22 96.57 21.87 0.0
5 7 22 0.00 39.18 3.73 0.0
6 7 22 113.96 76.22 8.60 0.0
7 7 22 39.71 38.59 3.46 180.0
8 7 22 141.42 61.67 13.46 0.0
0 8 22 1220.13 123.35 32.50 180.0
1 8 22 88.50 26.89 13.31 180.0
2 8 22 75.37 24.56 9.17 180.0
3 8 22 29.90 46.02 6.83 0.0
4 8 22 94.98 27.22 8.36 180.0
5 8 22 39.44 38.61 3.86 180.0
6 8 22 104.01 30.55 10.59 180.0
7 8 22 20.16 25.83 2.46 180.0
1 9 22 638.91 44.43 24.12 0.0
2 9 22 7.49 32.49 0.71 0.0
3 9 22 187.70 55.08 14.70 0.0
4 9 22 37.49 27.26 5.16 180.0
5 9 22 191.20 53.45 12.84 0.0
0 10 22 515.54 63.62 24.39 180.0
1 10 22 58.91 27.16 8.38 180.0
2 10 22 175.45 50.23 14.64 180.0
3 10 22 0.00 52.32 2.37 0.0
1 1 23 104.19 21.28 10.09 0.0
2 1 23 1571.63 61.31 38.58 180.0
3 1 23 50.78 27.58 4.95 180.0
4 1 23 237.55 25.00 14.57 180.0
5 1 23 133.27 44.03 8.76 0.0
6 1 23 876.25 67.82 29.38 180.0
7 1 23 34.01 28.40 5.30 0.0
8 1 23 311.16 55.37 20.44 180.0
9 1 23 0.00 26.75 1.52 0.0
0 2 23 1948.35 168.08 43.05 180.0
1 2 23 0.00 20.48 2.19 0.0
2 2 23 317.63 33.36 17.61 180.0
3 2 23 1635.55 70.90 40.40 180.0
4 2 23 2128.37 235.92 44.80 180.0
5 2 23 987.63 60.10 31.70 180.0
6 2 23 89.20 35.99 9.25 0.0
7 2 23 1293.17 86.68 34.13 180.0
8 2 23 0.00 41.82 1.34 0.0
9 2 23 771.95 193.56 29.51 180.0
1 3 23 375.82 37.96 19.38 0.0
2 3 23 338.64 38.21 17.85 0.0
3 3 23 1.57 23.62 5.31 180.0
4 3 23 1909.54 91.39 41.27 0.0
5 3 23 24.17 37.56 6.42 0.0
6 3 23 2081.71 113.15 42.66 0.0
7 3 23 21.37 30.73 7.02 0.0
8 3 23 111.88 38.19 8.90 0.0
9 3 23 30.39 40.02 5.05 180.0
0 4 23 25.01 31.08 3.47 0.0
1 4 23 48.61 24.31 3.52 0.0
2 4 23 459.53 36.98 21.73 0.0
3 4 23 497.33 38.18 22.06 0.0
4 4 23 254.30 43.27 14.51 0.0
5 4 23 432.20 114.83 17.52 0.0
6 4 23 249.31 33.96 16.14 0.0
7 4 23 706.50 76.15 25.57 0.0
8 4 23 0.00 30.84 2.26 180.0
9 4 23 171.90 57.44 12.93 0.0
1 5 23 648.55 41.41 24.34 180.0
2 5 23 242.52 25.20 15.83 0.0
3 5 23 271.43 30.40 16.84 180.0
4 5 23 689.76 87.25 23.89 180.0
5 5 23 393.75 48.77 15.90 180.0
6 5 23 0.00 48.86 0.79 180.0
7 5 23 32.42 32.33 7.74 0.0
8 5 23 5.72 27.93 1.12 180.0
0 6 23 32.44 28.40 2.45 180.0
1 6 23 177.59 35.84 12.86 0.0
2 6 23 119.50 24.29 12.05 0.0
3 6 23 99.32 29.85 10.20 0.0
4 6 23 178.99 39.91 15.75 0.0
5 6 23 23.56 28.37 1.27 0.0
6 6 23 45.81 41.05 4.00 0.0
7 6 23 177.12 50.90 14.07 0.0
1 7 23 5.38 23.53 4.50 0.0
2 7 23 123.08 26.55 12.09 180.0
3 7 23 113.12 37.27 11.95 0.0
4 7 23 260.16 42.18 15.86 180.0
5 7 23 121.71 66.70 12.36 0.0
6 7 23 238.84 58.00 14.90 180.0
7 7 23 81.33 54.71 8.18 180.0
0 8 23 304.91 47.23 17.76 180.0
1 8 23 3.26 25.93 4.79 0.0
2 8 23 198.99 38.88 14.54 180.0
3 8 23 576.06 80.51 23.46 180.0
4 8 23 485.79 52.98 22.20 180.0
5 8 23 535.67 59.24 24.56 180.0
1 9 23 14.19 24.93 2.78 0.0
2 9 23 239.42 54.95 14.28 0.0
3 9 23 316.78 55.98 18.95 0.0
4 9 23 385.95 47.07 19.90 0.0
0 0 24 2129.84 166.23 46.47 0.0
1 0 24 149.27 45.67 13.41 180.0
2 0 24 1249.34 111.27 33.61 0.0
3 0 24 317.35 58.25 16.50 180.0
4 0 24 0.00 53.46 3.46 0.0
5 0 24 163.77 62.73 15.81 0.0
6 0 24 95.14 43.19 12.36 0.0
7 0 24 411.02 109.18 19.16 180.0
8 0 24 534.97 85.35 22.34 180.0
9 0 24 66.23 64.51 6.62 0.0
1 1 24 572.09 35.14 23.18 180.0
2 1 24 797.73 48.99 26.66 0.0
3 1 24 874.74 43.48 28.76 180.0
4 1 24 0.00 33.68 0.81 0.0
5 1 24 22.70 29.49 7.17 180.0
6 1 24 2456.30 155.61 44.82 0.0
7 1 24 3.38 35.62 7.98 0.0
8 1 24 557.17 57.44 24.64 0.0
9 1 24 387.16 60.30 18.74 0.0
0 2 24 112.61 35.27 10.92 0.0
1 2 24 0.00 22.07 2.31 180.0
2 2 24 604.24 47.68 25.12 180.0
3 2 24 0.00 19.46 1.78 0.0
4 2 24 73.44 37.61 9.91 180.0
5 2 24 103.27 36.47 11.28 0.0
6 2 24 0.00 40.32 3.72 180.0
7 2 24 62.57 45.36 5.42 0.0
8 2 24 54.43 78.47 7.53 0.0
1 3 24 21.92 22.77 3.98 180.0
2 3 24 284.05 24.85 15.54 180.0
3 3 24 44.12 22.21 7.90 180.0
4 3 24 29.74 41.26 8.72 0.0
5 3 24 24.46 105.02 2.17 180.0
6 3 24 290.77 49.60 16.05 180.0
7 3 24 51.77 26.77 7.11 180.0
8 3 24 0.00 59.01 2.80 0.0
0 4 24 283.34 45.64 19.96 180.0
1 4 24 0.00 19.06 6.41 0.0
2 4 24 86.41 39.11 11.00 180.0
3 4 24 0.00 50.29 0.52 180.0
4 4 24 411.79 113.46 22.33 180.0
5 4 24 0.00 60.03 4.58 180.0
6 4 24 169.12 37.62 12.18 0.0
7 4 24 119.06 91.52 10.43 180.0
8 4 24 52.63 33.71 0.94 180.0
1 5 24 372.19 31.51 20.79 0.0
2 5 24 241.12 42.98 15.26 180.0
3 5 24 1045.81 74.91 32.76 0.0
4 5 24 1147.40 90.93 30.88 180.0
5 5 24 82.43 39.10 13.54 0.0
6 5 24 887.30 85.10 28.27 180.0
7 5 24 62.89 31.74 2.12 0.0
0 6 24 219.72 39.83 15.09 0.0
1 6 24 3.51 23.04 4.04 0.0
2 6 24 190.78 28.44 15.07 0.0
3 6 24 15.73 40.56 1.99 0.0
4 6 24 279.16 39.95 16.46 0.0
5 6 24 95.53 43.73 5.53 0.0
6 6 24 29.48 61.17 1.84 0.0
1 7 24 121.20 32.24 13.92 180.0
2 7 24 854.81 64.59 27.66 0.0
3 7 24 313.22 72.40 18.82 180.0
4 7 24 78.57 35.32 9.05 0.0
5 7 24 41.27 50.78 6.00 0.0
0 8 24 111.28 44.19 11.21 180.0
1 8 24 32.52 29.21 4.24 180.0
2 8 24 27.59 32.91 5.51 0.0
3 8 24 51.31 56.00 1.16 0.0
4 8 24 44.53 31.75 5.71 0.0
1 1 25 108.33 26.84 11.41 180.0
2 1 25 113.93 20.64 9.39 180.0
3 1 25 1230.26 84.27 35.14 180.0
4 1 25 151.77 45.24 12.22 0.0
5 1 25 197.71 46.65 14.51 180.0
6 1 25 2.71 49.03 0.44 180.0
7 1 25 6.93 31.49 0.60 0.0
8 1 25 200.16 50.51 11.50 0.0
0 2 25 589.92 57.78 24.58 0.0
1 2 25 16.60 21.31 1.68 180.0
2 2 25 616.93 38.29 23.71 0.0
3 2 25 58.13 32.56 7.53 180.0
4 2 25 30.20 38.62 4.48 0.0
5 2 25 355.76 52.23 18.16 180.0
6 2 25 34.27 33.15 6.06 0.0
7 2 25 54.12 43.14 8.27 180.0
1 3 25 3128.58 112.73 51.32 0.0
2 3 25 77.69 22.37 11.00 0.0
3 3 25 900.02 74.22 28.14 0.0
4 3 25 90.87 41.08 8.80 180.0
5 3 25 1389.88 101.60 34.86 0.0
6 3 25 113.45 48.11 6.46 180.0
7 3 25 383.32 64.97 21.35 0.0
0 4 25 1111.35 223.77 33.41 180.0
1 4 25 108.19 30.98 13.25 180.0
2 4 25 123.31 33.68 12.61 180.0
3 4 25 263.17 43.19 17.75 0.0
4 4 25 260.30 45.59 16.95 180.0
5 4 25 77.69 33.59 12.62 0.0
6 4 25 20.44 30.71 2.45 180.0
7 4 25 146.22 60.39 11.70 0.0
1 5 25 429.41 31.42 19.92 180.0
2 5 25 34.23 26.54 2.85 180.0
3 5 25 34.40 30.87 4.14 180.0
4 5 25 0.00 41.32 4.19 0.0
5 5 25 284.01 43.71 14.45 180.0
6 5 25 69.09 61.38 6.98 0.0
0 6 25 0.00 120.71 1.85 180.0
1 6 25 30.98 28.16 5.33 0.0
2 6 25 0.00 72.68 0.11 180.0
3 6 25 176.22 49.27 13.50 180.0
4 6 25 4.66 48.29 4.50 0.0
5 6 25 0.00 46.60 7.37 180.0
1 7 25 2053.50 122.82 42.01 180.0
2 7 25 27.26 47.77 5.44 180.0
3 7 25 960.38 73.20 30.29 180.0
0 8 25 862.90 81.36 26.70 0.0
0 0 26 4111.83 280.52 61.49 0.0
1 0 26 302.08 42.56 18.09 0.0
2 0 26 3570.83 292.12 56.74 0.0
3 0 26 38.04 50.05 6.43 0.0
4 0 26 66.23 57.94 7.75 0.0
5 0 26 2676.56 254.16 50.03 0.0
6 0 26 625.80 85.01 23.57 0.0
1 1 26 0.00 31.84 5.27 0.0
2 1 26 20.73 31.72 4.19 0.0
3 1 26 15.13 31.48 0.54 180.0
4 1 26 116.33 59.82 10.03 0.0
5 1 26 36.01 80.05 8.35 0.0
6 1 26 50.60 64.82 3.42 0.0
0 2 26 0.00 41.14 0.59 180.0
1 2 26 0.00 31.80 2.65 0.0
2 2 26 1644.56 89.07 36.89 180.0
3 2 26 42.49 43.05 8.06 180.0
4 2 26 430.54 85.57 21.85 180.0
5 2 26 664.89 73.03 26.24 180.0
6 2 26 2.00 44.03 2.60 0.0
1 3 26 23.22 28.99 0.59 180.0
2 3 26 1.55 34.84 2.86 180.0
3 3 26 175.64 40.34 10.96 180.0
4 3 26 0.00 30.97 2.41 180.0
5 3 26 31.37 54.80 4.43 0.0
6 3 26 337.17 56.07 19.14 180.0
0 4 26 1780.01 151.42 39.12 180.0
1 4 26 0.00 18.54 4.88 180.0
2 4 26 190.31 39.87 15.30 180.0
3 4 26 84.39 58.64 6.98 180.0
4 4 26 166.56 47.10 14.87 180.0
5 4 26 393.97 105.69 19.10 180.0
1 5 26 42.66 33.34 5.65 0.0
2 5 26 60.44 34.54 4.67 180.0
3 5 26 64.42 46.25 7.23 0.0
4 5 26 28.83 33.23 7.21 180.0
0 6 26 1091.97 97.56 31.62 0.0
1 6 26 11.64 34.60 2.58 180.0
2 6 26 1701.00 119.75 37.78 0.0
3 6 26 186.98 55.60 15.33 0.0
1 1 27 256.87 30.90 15.53 0.0
2 1 27 106.52 35.57 6.96 0.0
3 1 27 75.21 46.25 9.13 180.0
4 1 27 76.91 46.45 4.78 180.0
5 1 27 0.15 45.32 5.66 180.0
0 2 27 227.39 173.88 14.81 0.0
1 2 27 249.81 55.15 14.80 180.0
2 2 27 135.50 36.05 10.42 0.0
3 2 27 487.50 80.47 22.30 180.0
4 2 27 0.57 41.89 0.11 180.0
5 2 27 2780.16 265.37 48.19 180.0
1 3 27 0.00 32.04 2.32 0.0
2 3 27 24.29 50.81 8.67 0.0
3 3 27 28.83 44.85 2.65 0.0
4 3 27 62.07 59.71 7.31 0.0
0 4 27 2.98 43.43 3.16 180.0
1 4 27 89.35 43.58 4.72 0.0
2 4 27 45.48 38.93 4.53 180.0
3 4 27 460.43 57.94 22.31 0.0
1 5 27 85.57 60.60 14.58 180.0
2 5 27 0.00 69.30 3.79 180.0
0 0 28 671.62 96.93 28.06 0.0
1 0 28 1762.71 192.58 43.03 0.0
2 0 28 245.17 65.66 16.03 0.0
3 0 28 35.49 44.48 1.40 180.0
1 1 28 576.45 139.99 25.14 180.0
2 1 28 205.60 51.18 14.92 0.0
3 1 28 674.32 95.94 24.44 180.0
0 2 28 450.17 54.71 18.13 180.0
1 2 28 29.78 34.08 2.52 0.0
2 2 28 0.00 55.52 3.11 180.0
1 3 28 195.13 60.82 11.32 0.0
 
